# Supplementary material for: Effects of Conjugated Linoleic Acid Supplementation on the Expression Profile of miRNAs in Porcine Adipose Tissue
Source: Genes (Basel). 2017 Oct 13;8(10):271. doi: 10.3390/genes8100271 (PMC5664121; doi:10.3390/genes8100271)
Supplement: Supplementary file 1 [file genes-08-00271-s001.zip]

Archive with 16 entries (15 files):
- Supplementary Files/
- Supplementary Files/Fig S1.pdf
- Supplementary Files/Fig S2.pdf
- Supplementary Files/Fig S3.png
- Supplementary Files/Supplemental File 1.zip
- Supplementary Files/Table S1. Composition of the basal diets for sow at different periods.doc
- Supplementary Files/Table S10. The information of log2fold change and FDR for new miRNAs..xlsx
- Supplementary Files/Table S11. KEGG pathways enriched for target genes of 14 DE miRNAs between control and CLA group..xlsx
- Supplementary Files/Table S2. Datasets used in the study.xlsx
- Supplementary Files/Table S3. Primers used in this study.doc
- Supplementary Files/Table S4 The percentage of miRNA based on their length.xlsx
- Supplementary Files/Table S5. Predicted chromosomal positions, sequences and counts of new miRNAs.xlsx
- Supplementary Files/Table S6. Information of known porcine miRNAs..xlsx
- Supplementary Files/Table S7. The read counts of all known porcine miRNAs.xlsx
- Supplementary Files/Table S8. Effects of CLA on body weight and fat deposition of pigs.docx
- Supplementary Files/Table S9. The parameters of log2fold change for 14 DE miRNAs at each period..xlsx
