# Supplementary material for: Effects of Conjugated Linoleic Acid Supplementation on the Expression Profile of miRNAs in Porcine Adipose Tissue
Source: Genes (Basel). 2017 Oct 13;8(10):271. doi: 10.3390/genes8100271 (PMC5664121; doi:10.3390/genes8100271)
Supplement: Supplementary file 1 [file genes-08-00271-s001.zip › Supplementary Files/Table S10. The information of log2fold change and FDR for new miRNAs..xlsx]

## Sheet: Sheet1
Table S10. The information of log2fold change and FDR for new miRNAs.
miRNA Name	log2(30-SF3,30-SF4/30-SF2,30-SF1)	FDR(30-SF3,30-SF4/30-SF2,30-SF1)	log2(90-SF3/90-SF2,90-SF1)	FDR(90-SF3/90-SF2,90-SF1)	log2(240-SF3,240-SF4/240-SF2,240-SF1)	FDR(240-SF3,240-SF4/240-SF2,240-SF1)	log2(240-AF3,240-AF4/240-AF2，240-AF1)	FDR(240-AF3,240-AF4/240-AF2，240-AF1)
new-miR-1	7.37354	0.983725	1.46448	1	-0.879645	0.921028	0.648776	0.993946
new-miR-2	6.65645	0.987232	0.251505	1	-1.65962	0.921028	0.920296	0.92618
new-miR-3	—	—	0.836652	1	-0.210139	1	0.759977	1
new-miR-4	-6.27705	0.987232	-7.06314	1	—	—	—	—
new-miR-5	—	—	—	—	—	—	1.74916	0.914117
new-miR-6	-6.05889	0.987232	1.28391	1	4.90697	0.921028	-0.498765	1
new-miR-7	0.0767214	1	-0.647027	1	-0.766711	0.921028	-0.12198	1
new-miR-8	8.43298	0.886165	-0.283775	1	1.07834	0.921028	-1.21993	0.914117
new-miR-9	—	—	-0.542239	1	-10.5682	0.00760954	11.7538	1.4754e-07
new-miR-10	-0.53138	1	0.482572	1	4.42154	0.921028	-4.75761	0.914117
new-miR-11	—	—	6.13194	1	4.90697	0.921028	0.247845	1
new-miR-12	5.28054	0.987232	5.90955	1	-2.39318	0.921028	-7.30468	0.914117
new-miR-13	-8.53121	0.459671	-0.298006	1	-0.0413402	1	-0.494658	0.914117
new-miR-14	—	—	0.961954	1	0.18479	1	0.259162	0.961456
new-miR-15	-0.44122	1	1.7077	1	1.2172	0.921028	0.519429	0.977936
new-miR-16	-1.30095	0.987232	6.64651	1	—	—	5.61589	0.914117
new-miR-17	-6.64386	0.987232	-6.98023	1	6.0065	0.921028	—	—
new-miR-18	0.662076	1	-1.87235	1	-0.438848	0.921028	0.90334	0.914117
new-miR-19	—	—	0.518071	1	-0.236131	1	5.97257	0.914117
new-miR-20	—	—	0.592314	1	-0.108096	1	-0.880507	0.914117
new-miR-21	2.58352	0.987232	0.500756	1	—	—	0.823163	1
new-miR-22	-7.41844	0.983725	-8.11259	1	—	—	—	—
new-miR-23	8.44707	0.459671	0.591173	1	-1.03592	0.921028	0.0276035	1
new-miR-24	0.259695	1	5.90955	0.216438	—	—	8.0981	0.890701
new-miR-25	0.125752	0.987232	0.251349	1	—	—	6.20085	0.914117
new-miR-26	-0.703028	0.987232	-0.721564	1	-0.410707	0.921028	1.04964	0.914117
new-miR-27	-0.350756	0.987232	1.479	0.237397	-0.0888755	0.970981	-0.551506	0.914117
new-miR-28	—	—	-0.163556	1	5.76569	0.921028	-5.53637	0.914117
new-miR-29	-0.132385	1	-0.563582	1	4.65021	0.921028	-6.72419	0.914117
new-miR-30	-0.166617	1	-0.33608	1	0.425518	0.921028	-0.197552	0.914117
new-miR-31	-1.29521	0.987232	-0.485424	1	—	—	—	—
new-miR-32	0.00293966	1	—	—	-0.436388	1	-0.905477	0.914117
new-miR-33	2.04667	0.987232	-2.07334	1	0.16633	1	-0.683232	0.914117
new-miR-34	-8.07098	0.904603	—	—	0.170537	1	4.83506	0.914117
new-miR-35	0.236857	1	—	—	7.79317	0.921028	—	—
new-miR-36	-4.56001	0.987232	-8.80404	0.985762	6.55904	0.921028	0.612135	0.914117
new-miR-37	-0.606933	0.987232	0.970737	1	—	—	-6.33383	0.914117
new-miR-38	0.564201	0.987232	0.706926	1	0.307257	1	-1.46457	0.914117
new-miR-39	-0.523185	1	0.918984	1	1.34813	0.921028	2.46611	0.914117
new-miR-40	—	—	—	—	-9.1962	0.266263	—	—
new-miR-41	2.73622	0.864851	-7.0729	1	-0.520956	0.924027	0.545803	0.993946
new-miR-42	-0.733351	0.987232	0.61426	1	-0.206984	1	-4.0119	0.914117
new-miR-43	6.59373	0.987232	1.04623	1	0.0580792	1	0.189943	0.977936
new-miR-44	0.813403	0.987232	1.33628	1	—	—	1.00392	0.970508
new-miR-45	-0.0815499	1	-6.29529	1	4.65021	0.921028	0.0824713	1
new-miR-46	-0.943353	0.987232	—	—	6.94229	0.921028	-6.08229	0.914117
new-miR-47	-0.0815994	1	-5.22534	1	-0.244501	1	-1.44152	0.914117
new-miR-48	-1.91594	0.987232	-2.84224	0.985762	-4.63168	0.921028	1.33774	1
new-miR-49	-0.0561182	1	-7.77334	1	-0.414426	1	0.213688	1
new-miR-50	0.0732154	1	-0.43007	1	—	—	-5.0119	0.914117
new-miR-51	—	—	-6.18837	1	—	—	0.179879	1
new-miR-52	-4.55979	0.987232	—	—	-6.1171	0.921028	1.63392	0.914117
new-miR-53	1.16054	0.904603	-0.800849	1	0.386736	0.921028	0.537374	0.914117
new-miR-54	-0.372123	0.987232	—	—	0.707399	1	8.58945	0.417424
new-miR-55	-1.91594	0.987232	0.173454	1	-0.721558	1	-0.769889	0.914117
new-miR-56	0.0483237	1	-0.020454	1	-0.757111	0.921028	-0.722141	0.951857
new-miR-57	0.020787	0.992192	-7.95301	1	—	—	-5.89512	0.914117
new-miR-58	—	—	-6.92578	1	—	—	-7.02065	0.914117
new-miR-59	6.28053	0.987232	0.26611	1	-0.397689	1	-7.77638	0.914117
new-miR-60	6.31301	0.987232	-7.32102	1	—	—	0.492487	1
new-miR-61	0.693605	0.988288	—	—	5.09961	0.921028	1.9726	0.914117
new-miR-62	1.10872	0.983725	1.66314	1	4.68457	0.921028	—	—
new-miR-63	—	—	-0.419945	1	-0.468297	1	0.826224	0.961456
new-miR-64	0.137684	0.990176	1.00713	1	4.42154	0.921028	9.87245	0.0277237
new-miR-65	—	—	—	—	6.0065	0.921028	—	—
new-miR-66	-0.00534006	1	-0.68764	1	1.10157	0.921028	0.164167	1
new-miR-67	0.0376899	1	0.275006	1	-0.119966	1	-0.223736	0.983359
new-miR-68	-0.217358	0.987232	-0.766829	1	1.6633	0.921028	5.32049	0.914117
new-miR-69	-0.109093	0.987232	0.60465	1	—	—	5.0981	0.914117
new-miR-70	0.0502694	1	-7.41885	1	—	—	-0.967168	0.914544
new-miR-71	0.1675	0.987232	—	—	—	—	—	—
new-miR-72	-0.0789785	1	-0.185886	1	0.481366	1	-0.899241	0.914117
new-miR-73	0.173228	1	-0.637589	1	0.989437	0.921028	-4.0119	0.914117
new-miR-74	-8.38082	0.684574	0.933144	1	0.285735	1	0.0074989	1
new-miR-75	0.723984	0.987232	-7.08332	1	6.65021	0.921028	—	—
new-miR-76	6.27984	0.987232	1.53982	1	6.99057	0.921028	1.06822	0.914117
new-miR-77	0.112725	0.987232	-9.74532	0.206224	0.0999973	1	-0.253109	0.974297
new-miR-78	-8.87451	0.303989	-0.534455	1	0.250028	0.921028	0.24527	0.914117
new-miR-79	5.05745	0.987232	-0.534642	1	-1.0731	0.921028	-0.00843753	1
new-miR-80	-0.128661	1	-10.2901	0.0295223	6.72845	0.921028	-6.76756	0.914117
new-miR-81	0.0771131	1	0.564984	1	-0.111611	1	-0.654154	0.914117
new-miR-82	5.46646	0.987232	-0.675814	1	0.143723	1	-0.656821	0.914117
new-miR-83	4.94457	0.987232	-1.83944	1	0.30196	0.946021	-1.67535	0.914117
new-miR-84	-0.394111	0.990176	-1.42573	1	0.193437	1	-0.92832	0.914117
new-miR-85	1.2929	0.987232	-0.991501	1	0.423297	1	-4.0119	0.914117
new-miR-86	-0.0968413	0.987232	-0.471683	1	-5.30975	0.921028	0.592022	1
new-miR-87	-0.284328	1	0.158068	1	1.34528	0.921028	0.282837	0.914117
new-miR-88	6.1048	0.987232	—	—	8.17377	0.629034	-0.00422236	0.993946
new-miR-89	-1.75928	0.987232	-0.0609764	1	8.45716	0.58501	8.30468	0.736255
new-miR-90	5.05745	0.987232	-0.278825	1	5.97214	0.921028	0.925916	1
notes: The red bold font represent the DE miRNAs
