# Supplementary material for: Effects of Conjugated Linoleic Acid Supplementation on the Expression Profile of miRNAs in Porcine Adipose Tissue
Source: Genes (Basel). 2017 Oct 13;8(10):271. doi: 10.3390/genes8100271 (PMC5664121; doi:10.3390/genes8100271)
Supplement: Supplementary file 1 [file genes-08-00271-s001.zip › Supplementary Files/Table S11. KEGG pathways enriched for target genes of 14 DE miRNAs between control and CLA group..xlsx]

## Sheet: Sheet1
Table S10. KEGG pathways enriched for target genes of 14 DE miRNAs between control and CLA group.
Pathway name	Sample no.	P-value	Q-value	Pathway ID
Tight junction	426	4.68265e-08	1.44226e-05	ko04530
Salmonella infection	316	3.79823e-07	5.84927e-05	ko05132
Hypertrophic cardiomyopathy (HCM)	364	1.27116e-05	0.00130506	ko05410
Chronic myeloid leukemia	184	7.33125e-05	0.00537564	ko05220
Base excision repair	56	8.72669e-05	0.00537564	ko03410
Regulation of actin cytoskeleton	606	0.000197089	0.0101173	ko04810
Axon guidance	361	0.000371549	0.0163482	ko04360
B cell receptor signaling pathway	216	0.00101212	0.034528	ko04662
Inositol phosphate metabolism	106	0.00106797	0.034528	ko00562
Phagosome	373	0.00112104	0.034528	ko04145
Protein processing in endoplasmic reticulum	264	0.00150987	0.0422764	ko04141
Focal adhesion	521	0.00226754	0.0566316	ko04510
Vascular smooth muscle contraction	378	0.00256803	0.0566316	ko04270
Small cell lung cancer	214	0.00257416	0.0566316	ko05222
Folate biosynthesis	28	0.00329966	0.0677531	ko00790
Lysine degradation	95	0.00366051	0.0682752	ko00310
Acute myeloid leukemia	121	0.00376844	0.0682752	ko05221
Non-small cell lung cancer	114	0.00407573	0.0697403	ko05223
Fc gamma R-mediated phagocytosis	233	0.00432398	0.0700941	ko04666
Phosphatidylinositol signaling system	177	0.00549295	0.0845914	ko04070
Amoebiasis	272	0.00680533	0.0987271	ko05146
Pathways in cancer	639	0.00705193	0.0987271	ko05200
Notch signaling pathway	96	0.00845818	0.113266	ko04330
Viral myocarditis	345	0.00934316	0.119904	ko05416
Endocytosis	438	0.010575	0.130284	ko04144
Dilated cardiomyopathy	356	0.011724	0.131123	ko05414
Pancreatic cancer	158	0.0118967	0.131123	ko05212
Glioma	152	0.0119203	0.131123	ko05214
Colorectal cancer	118	0.0128401	0.132784	ko05210
Complement and coagulation cascades	175	0.0129336	0.132784	ko04610
Adipocytokine signaling pathway	159	0.014694	0.145992	ko04920
Ribosome biogenesis in eukaryotes	125	0.0166091	0.159862	ko03008
Non-homologous end-joining	17	0.0188253	0.175703	ko03450
ECM-receptor interaction	276	0.0202178	0.182001	ko04512
Legionellosis	120	0.0208923	0.182001	ko05134
Prostate cancer	196	0.0212728	0.182001	ko05215
Thyroid cancer	57	0.022364	0.186165	ko05216
Epithelial cell signaling in Helicobacter pylori infection	134	0.0231304	0.187478	ko05120
MAPK signaling pathway - fly	43	0.0242517	0.188799	ko04013
Wnt signaling pathway	237	0.0245193	0.188799	ko04310
Adherens junction	205	0.0263412	0.19788	ko04520
NOD-like receptor signaling pathway	150	0.0273095	0.200269	ko04621
Leukocyte transendothelial migration	277	0.0285358	0.204396	ko04670
Sphingolipid metabolism	68	0.0299856	0.209899	ko00600
Cardiac muscle contraction	234	0.0385568	0.263223	ko04260
Vitamin digestion and absorption	66	0.0397068	0.263223	ko04977
Dorso-ventral axis formation	69	0.0402892	0.263223	ko04320
Synaptic vesicle cycle	108	0.0410217	0.263223	ko04721
Lysosome	204	0.0453446	0.285023	ko04142
mTOR signaling pathway	106	0.0507717	0.312753	ko04150
MAPK signaling pathway - yeast	48	0.0552157	0.328274	ko04011
Mismatch repair	35	0.0554229	0.328274	ko03430
Ubiquitin mediated proteolysis	234	0.0575772	0.333892	ko04120
Vitamin B6 metabolism	13	0.0585396	0.333892	ko00750
Fanconi anemia pathway	66	0.0597459	0.334577	ko03460
Meiosis - yeast	98	0.0637309	0.35052	ko04113
Circadian rhythm - plant	8	0.0670637	0.362379	ko04712
Renin-angiotensin system	43	0.072928	0.387273	ko04614
RNA transport	283	0.0812517	0.424161	ko03013
Cell cycle - yeast	115	0.0854759	0.438776	ko04111
Biosynthesis of unsaturated fatty acids	32	0.092405	0.46657	ko01040
Fatty acid metabolism	71	0.0951787	0.472823	ko00071
Melanoma	138	0.102293	0.500098	ko05218
Progesterone-mediated oocyte maturation	156	0.112365	0.540759	ko04914
Aldosterone-regulated sodium reabsorption	86	0.119118	0.564436	ko04960
Cell cycle	182	0.12192	0.568958	ko04110
Epstein-Barr virus infection	372	0.131374	0.602354	ko05169
Carbohydrate digestion and absorption	96	0.132987	0.602354	ko04973
Other types of O-glycan biosynthesis	70	0.143041	0.6385	ko00514
One carbon pool by folate	35	0.148999	0.655594	ko00670
Valine, leucine and isoleucine degradation	72	0.154875	0.671851	ko00280
Endometrial cancer	102	0.160874	0.678119	ko05213
Glycerolipid metabolism	91	0.161063	0.678119	ko00561
Nicotine addiction	46	0.162925	0.678119	ko05033
Ether lipid metabolism	60	0.167042	0.685096	ko00565
Mucin type O-Glycan biosynthesis	37	0.169158	0.685096	ko00512
Lipoic acid metabolism	9	0.171274	0.685096	ko00785
Bladder cancer	79	0.17512	0.691501	ko05219
Geraniol degradation	5	0.184763	0.720342	ko00281
ErbB signaling pathway	172	0.191645	0.737835	ko04012
p53 signaling pathway	150	0.20056	0.762624	ko04115
Glycerophospholipid metabolism	123	0.205114	0.770429	ko00564
Apoptosis	167	0.219137	0.805751	ko04210
Lipopolysaccharide biosynthesis	8	0.220879	0.805751	ko00540
Bacterial invasion of epithelial cells	172	0.222366	0.805751	ko05100
Nucleotide excision repair	76	0.225676	0.808236	ko03420
Homologous recombination	48	0.241127	0.845492	ko03440
Peroxisome	115	0.244314	0.845492	ko04146
Amyotrophic lateral sclerosis (ALS)	115	0.244314	0.845492	ko05014
Alanine, aspartate and glutamate metabolism	42	0.253582	0.867104	ko00250
D-Glutamine and D-glutamate metabolism	4	0.259005	0.867104	ko00471
Ethylbenzene degradation	4	0.259005	0.867104	ko00642
Prion diseases	111	0.26624	0.88174	ko05020
Fatty acid biosynthesis	19	0.274107	0.898138	ko00061
Vibrio cholerae infection	110	0.283185	0.911556	ko05110
Shigellosis	175	0.285082	0.911556	ko05131
Glycosaminoglycan biosynthesis - heparan sulfate	27	0.290041	0.911556	ko00534
Glycosaminoglycan biosynthesis - chondroitin sulfate	27	0.290041	0.911556	ko00532
Pertussis	156	0.29739	0.915901	ko05133
Glycosaminoglycan degradation	24	0.298486	0.915901	ko00531
Phototransduction - fly	67	0.300344	0.915901	ko04745
Sulfur metabolism	18	0.316846	0.956752	ko00920
Osteoclast differentiation	289	0.335842	0.998889	ko04380
Styrene degradation	12	0.337351	0.998889	ko00643
Other glycan degradation	31	0.34053	0.998889	ko00511
Pathogenic Escherichia coli infection	173	0.351323	1	ko05130
Caffeine metabolism	6	0.358497	1	ko00232
Phosphotransferase system (PTS)	3	0.363072	1	ko02060
DNA replication	51	0.373489	1	ko03030
Renal cell carcinoma	128	0.376756	1	ko05211
Pentose phosphate pathway	45	0.3977	1	ko00030
VEGF signaling pathway	147	0.400768	1	ko04370
Streptomycin biosynthesis	16	0.414519	1	ko00521
Selenocompound metabolism	29	0.414776	1	ko00450
Basal transcription factors	57	0.421943	1	ko03022
Tyrosine metabolism	67	0.42693	1	ko00350
Two-component system	51	0.448309	1	ko02020
Bacterial chemotaxis	5	0.44958	1	ko02030
Betalain biosynthesis	5	0.44958	1	ko00965
Transcriptional misregulation in cancer	382	0.454225	1	ko05202
Propanoate metabolism	48	0.462653	1	ko00640
Butirosin and neomycin biosynthesis	10	0.463103	1	ko00524
Sulfur relay system	10	0.463103	1	ko04122
NF-kappa B signaling pathway	266	0.465091	1	ko04064
Circadian rhythm - fly	15	0.468758	1	ko04711
Carbon fixation pathways in prokaryotes	15	0.468758	1	ko00720
ABC transporters	143	0.471021	1	ko02010
Glycosphingolipid biosynthesis - ganglio series	20	0.471946	1	ko00604
Aminoacyl-tRNA biosynthesis	75	0.479669	1	ko00970
Phenylalanine metabolism	32	0.494934	1	ko00360
Circadian rhythm - mammal	27	0.495401	1	ko04710
Type II diabetes mellitus	89	0.502661	1	ko04930
Galactose metabolism	54	0.507847	1	ko00052
Cutin, suberine and wax biosynthesis	2	0.508944	1	ko00073
Glucosinolate biosynthesis	2	0.508944	1	ko00966
Nitrotoluene degradation	2	0.508944	1	ko00633
Sesquiterpenoid and triterpenoid biosynthesis	2	0.508944	1	ko00909
Glycosylphosphatidylinositol(GPI)-anchor biosynthesis	29	0.515093	1	ko00563
Mineral absorption	98	0.523228	1	ko04978
Histidine metabolism	36	0.530138	1	ko00340
Pentose and glucuronate interconversions	31	0.533317	1	ko00040
Leishmaniasis	137	0.534755	1	ko05140
Cholinergic synapse	149	0.541119	1	ko04725
Pantothenate and CoA biosynthesis	21	0.542542	1	ko00770
Aminobenzoate degradation	16	0.549949	1	ko00627
Cysteine and methionine metabolism	55	0.550453	1	ko00270
Caprolactam degradation	4	0.555973	1	ko00930
Toxoplasmosis	239	0.561503	1	ko05145
Polycyclic aromatic hydrocarbon degradation	6	0.585926	1	ko00624
Protein digestion and absorption	163	0.59555	1	ko04974
PPAR signaling pathway	136	0.597509	1	ko03320
Glycine, serine and threonine metabolism	63	0.598275	1	ko00260
Phenylalanine, tyrosine and tryptophan biosynthesis	15	0.604354	1	ko00400
SNARE interactions in vesicular transport	38	0.62838	1	ko04130
Fat digestion and absorption	76	0.634384	1	ko04975
Starch and sucrose metabolism	85	0.647851	1	ko00500
Spliceosome	203	0.654025	1	ko03040
TGF-beta signaling pathway	135	0.657641	1	ko04350
Basal cell carcinoma	58	0.66659	1	ko05217
Influenza A	387	0.666738	1	ko05164
Polyketide sugar unit biosynthesis	3	0.675274	1	ko00523
Peptidoglycan biosynthesis	3	0.675274	1	ko00550
African trypanosomiasis	67	0.677966	1	ko05143
Collecting duct acid secretion	45	0.701275	1	ko04966
Steroid biosynthesis	22	0.705237	1	ko00100
Fructose and mannose metabolism	68	0.709336	1	ko00051
Limonene and pinene degradation	13	0.712262	1	ko00903
Zeatin biosynthesis	1	0.71341	1	ko00908
Dioxin degradation	1	0.71341	1	ko00621
Arrhythmogenic right ventricular cardiomyopathy (ARVC)	165	0.714377	1	ko05412
Fc epsilon RI signaling pathway	155	0.7208	1	ko04664
Nitrogen metabolism	42	0.720829	1	ko00910
beta-Alanine metabolism	35	0.725109	1	ko00410
Retrograde endocannabinoid signaling	126	0.727747	1	ko04723
Long-term potentiation	126	0.727747	1	ko04720
Methane metabolism	44	0.728978	1	ko00680
Microbial metabolism in diverse environments	221	0.733704	1	ko01120
Taurine and hypotaurine metabolism	19	0.737191	1	ko00430
Plant-pathogen interaction	39	0.741133	1	ko04626
Arginine and proline metabolism	101	0.75133	1	ko00330
Toll-like receptor signaling pathway	217	0.752699	1	ko04620
D-Arginine and D-ornithine metabolism	6	0.759745	1	ko00472
Flagellar assembly	6	0.759745	1	ko02040
Penicillin and cephalosporin biosynthesis	6	0.759745	1	ko00311
Insulin signaling pathway	252	0.762089	1	ko04910
Biotin metabolism	4	0.768758	1	ko00780
Citrate cycle (TCA cycle)	40	0.775138	1	ko00020
Hepatitis C	229	0.77837	1	ko05160
Porphyrin and chlorophyll metabolism	69	0.785209	1	ko00860
Retinol metabolism	78	0.788276	1	ko00830
Glyoxylate and dicarboxylate metabolism	37	0.795132	1	ko00630
C5-Branched dibasic acid metabolism	2	0.800688	1	ko00660
Biosynthesis of ansamycins	2	0.800688	1	ko01051
Ascorbate and aldarate metabolism	28	0.801922	1	ko00053
RNA degradation	121	0.80242	1	ko03018
Purine metabolism	290	0.809416	1	ko00230
Naphthalene degradation	13	0.811508	1	ko00626
Ubiquinone and other terpenoid-quinone biosynthesis	15	0.812807	1	ko00130
alpha-Linolenic acid metabolism	34	0.815613	1	ko00592
Oocyte meiosis	178	0.818676	1	ko04114
Linoleic acid metabolism	47	0.8196	1	ko00591
Herpes simplex infection	336	0.822465	1	ko05168
Glycolysis / Gluconeogenesis	85	0.823754	1	ko00010
Lysine biosynthesis	5	0.82956	1	ko00300
Cell cycle - Caulobacter	5	0.82956	1	ko04112
Various types of N-glycan biosynthesis	27	0.829858	1	ko00513
RNA polymerase	42	0.832267	1	ko03020
Tuberculosis	389	0.835493	1	ko05152
Biosynthesis of secondary metabolites	379	0.838729	1	ko01110
Long-term depression	132	0.838893	1	ko04730
mRNA surveillance pathway	155	0.840278	1	ko03015
Tryptophan metabolism	48	0.843605	1	ko00380
Chloroalkane and chloroalkene degradation	18	0.849621	1	ko00625
Isoquinoline alkaloid biosynthesis	12	0.851363	1	ko00950
N-Glycan biosynthesis	65	0.854655	1	ko00510
Synthesis and degradation of ketone bodies	10	0.854819	1	ko00072
Tropane, piperidine and pyridine alkaloid biosynthesis	6	0.87182	1	ko00960
Proteasome	44	0.876535	1	ko03050
Terpenoid backbone biosynthesis	21	0.877962	1	ko00900
GABAergic synapse	107	0.887824	1	ko04727
Chemokine signaling pathway	302	0.892981	1	ko04062
Cyanoamino acid metabolism	22	0.900455	1	ko00460
Drug metabolism - other enzymes	38	0.905115	1	ko00983
Drug metabolism - cytochrome P450	67	0.913711	1	ko00982
HTLV-I infection	447	0.917359	1	ko05166
MAPK signaling pathway	444	0.919897	1	ko04010
Steroid hormone biosynthesis	62	0.921114	1	ko00140
Glycosaminoglycan biosynthesis - keratan sulfate	13	0.930126	1	ko00533
Hematopoietic cell lineage	205	0.930882	1	ko04640
Proximal tubule bicarbonate reclamation	38	0.932576	1	ko04964
Glycosphingolipid biosynthesis - lacto and neolacto series	20	0.936744	1	ko00601
Arachidonic acid metabolism	96	0.942122	1	ko00590
T cell receptor signaling pathway	260	0.948779	1	ko04660
Protein export	21	0.949087	1	ko03060
Valine, leucine and isoleucine biosynthesis	10	0.954621	1	ko00290
Thiamine metabolism	10	0.954621	1	ko00730
Cocaine addiction	81	0.955221	1	ko05030
Fatty acid elongation	28	0.955372	1	ko00062
Metabolism of xenobiotics by cytochrome P450	70	0.958021	1	ko00980
Hedgehog signaling pathway	54	0.967231	1	ko04340
Primary bile acid biosynthesis	21	0.968587	1	ko00120
Endocrine and other factor-regulated calcium reabsorption	80	0.970476	1	ko04961
Gap junction	131	0.970505	1	ko04540
Pyrimidine metabolism	157	0.970768	1	ko00240
Riboflavin metabolism	20	0.976411	1	ko00740
Atrazine degradation	3	0.97643	1	ko00791
Toluene degradation	1	0.976469	1	ko00623
Phenylpropanoid biosynthesis	1	0.976469	1	ko00940
Indole alkaloid biosynthesis	1	0.976469	1	ko00901
Neuroactive ligand-receptor interaction	272	0.976674	1	ko04080
Metabolic pathways	1507	0.979216	1	ko01100
Phototransduction	57	0.980521	1	ko04744
Pyruvate metabolism	69	0.980598	1	ko00620
Benzoate degradation	11	0.981289	1	ko00362
Gastric acid secretion	154	0.982982	1	ko04971
Huntington's disease	217	0.98323	1	ko05016
RIG-I-like receptor signaling pathway	135	0.986352	1	ko04622
Maturity onset diabetes of the young	18	0.987582	1	ko04950
Amino sugar and nucleotide sugar metabolism	86	0.988425	1	ko00520
Salivary secretion	152	0.989375	1	ko04970
Glutathione metabolism	71	0.990121	1	ko00480
Phosphonate and phosphinate metabolism	3	0.991164	1	ko00440
Chlorocyclohexane and chlorobenzene degradation	2	0.991179	1	ko00361
Primary immunodeficiency	100	0.99182	1	ko05340
Staphylococcus aureus infection	139	0.994013	1	ko05150
Chagas disease (American trypanosomiasis)	214	0.994813	1	ko05142
Butanoate metabolism	34	0.99491	1	ko00650
Morphine addiction	107	0.994945	1	ko05032
Melanogenesis	127	0.995234	1	ko04916
Amphetamine addiction	127	0.995234	1	ko05031
Type I diabetes mellitus	98	0.995654	1	ko04940
Dopaminergic synapse	198	0.996383	1	ko04728
Glycosphingolipid biosynthesis - globo series	9	0.996625	1	ko00603
Rheumatoid arthritis	151	0.99757	1	ko05323
Nicotinate and nicotinamide metabolism	37	0.998371	1	ko00760
Serotonergic synapse	168	0.998522	1	ko04726
Carbon fixation in photosynthetic organisms	23	0.998772	1	ko00710
Bisphenol degradation	4	0.998827	1	ko00363
Neurotrophin signaling pathway	264	0.998912	1	ko04722
Pancreatic secretion	151	0.999003	1	ko04972
GnRH signaling pathway	168	0.999388	1	ko04912
Bile secretion	124	0.999394	1	ko04976
Bacterial secretion system	1	0.999447	1	ko03070
Allograft rejection	90	0.999523	1	ko05330
Graft-versus-host disease	88	0.999535	1	ko05332
Measles	299	0.999536	1	ko05162
Glutamatergic synapse	167	0.999718	1	ko04724
Calcium signaling pathway	288	0.999732	1	ko04020
Jak-STAT signaling pathway	253	0.99978	1	ko04630
Cytosolic DNA-sensing pathway	110	0.999814	1	ko04623
Taste transduction	39	0.999878	1	ko04742
Malaria	144	0.999919	1	ko05144
Antigen processing and presentation	120	0.999934	1	ko04612
Cell adhesion molecules (CAMs)	287	0.999937	1	ko04514
Vasopressin-regulated water reabsorption	55	0.999939	1	ko04962
Alzheimer's disease	218	0.999986	1	ko05010
Intestinal immune network for IgA production	88	0.999994	1	ko04672
Natural killer cell mediated cytotoxicity	214	0.999997	1	ko04650
Systemic lupus erythematosus	148	1	1	ko05322
Parkinson's disease	131	1	1	ko05012
Alcoholism	165	1	1	ko05034
Olfactory transduction	728	1	1	ko04740
Ribosome	172	1	1	ko03010
Regulation of autophagy	42	1	1	ko04140
Autoimmune thyroid disease	110	1	1	ko05320
Oxidative phosphorylation	112	1	1	ko00190
Asthma	53	1	1	ko05310
Cytokine-cytokine receptor interaction	339	1	1	ko04060
