# Supplementary material for: Effects of Conjugated Linoleic Acid Supplementation on the Expression Profile of miRNAs in Porcine Adipose Tissue
Source: Genes (Basel). 2017 Oct 13;8(10):271. doi: 10.3390/genes8100271 (PMC5664121; doi:10.3390/genes8100271)
Supplement: Supplementary file 1 [file genes-08-00271-s001.zip › Supplementary Files/Table S2. Datasets used in the study.xlsx]

## Sheet: sheet
Table S2. Datasets used in the study.
Tissue	Number of pigs	Library name	Treatment
Dorsal subcutaneous adipose tissue	106	30-SF1	control group
	24
	59
	1	30-SF2	control group
	34
	50
	81	30-SF3	1.5% CLA
	117
	77
	65	30-SF4	1.5% CLA
	11
	45
	375	90-SF1	control group
	762
	764
	350	90-SF2	control group
	374
	767
	371	90-SF3	1.5% CLA
	367
	368
	384	90-SF4	1.5% CLA
	369
	774
	750	240-SF1	control group
	343
	752
	351	240-SF2	control group
	334
	383
	778	240-SF3	1.5% CLA
	365
	780
	768	240-SF4	1.5% CLA
	751
	362
Abdominal adipose tissue	750	240-AF1	control group
	343
	752
	351	240-AF2	control group
	334
	383
	778	240-AF3	1.5% CLA
	365
	780
	768	240-AF4	1.5% CLA
	751
	362
