# Supplementary material for: Effects of Conjugated Linoleic Acid Supplementation on the Expression Profile of miRNAs in Porcine Adipose Tissue
Source: Genes (Basel). 2017 Oct 13;8(10):271. doi: 10.3390/genes8100271 (PMC5664121; doi:10.3390/genes8100271)
Supplement: Supplementary file 1 [file genes-08-00271-s001.zip › Supplementary Files/Table S4 The percentage of miRNA based on their length.xlsx]

## Sheet: Sheet1
Table S4. The percentage of miRNA based on their length.
length (nt)	30-SF1	30-SF2	90-SF1	90-SF2	240-SF1	240-SF2	30-SF3	30-SF4	90-SF3	240-SF3	240-SF4	240-AF1	240-AF2	240-AF3	240-AF4
3	1105	570	1506	1543	2162	1137	625	501	2613	1065	711	694	592	477	1921
4	498	255	436	524	1174	462	318	277	924	517	288	277	273	239	917
5	1506	891	1513	1753	4625	1478	799	854	2601	1264	842	877	743	793	3277
6	2688	1746	2303	2615	7151	3344	1568	1643	6889	2459	2015	1784	1590	1527	5554
7	3395	2016	1793	2524	18243	9177	2568	3917	3456	5519	3356	1946	4507	4772	13541
8	6058	3252	2901	4336	16502	6256	3334	3755	6225	4738	4527	3317	3384	3922	11589
9	15107	9139	11342	16665	37140	15748	7951	9920	31011	11205	13738	11632	10385	10017	25324
10	18112	10288	6350	10196	45501	19679	9871	12753	13263	12889	13084	10456	11045	13214	32022
11	26256	16283	7795	12748	61819	27626	15238	19428	16338	19807	21153	18868	17373	21990	43105
12	64182	37493	12016	16970	102021	52580	32965	47466	21204	38602	47412	46336	36464	42216	76861
13	56217	37117	16608	26500	110238	55953	36160	48936	39137	39901	43413	44329	35828	44843	81962
14	112111	75037	18661	24557	162828	96443	65278	86054	23283	68745	92413	79509	68871	78424	129603
15	86380	61210	25140	29509	166022	104902	60135	70528	27501	68892	81716	61692	61813	75681	128847
16	91832	75802	26252	66319	190192	117927	76553	84257	29940	89730	103756	83591	92909	113646	143475
17	120790	119787	58887	218198	177185	126038	100916	96860	50836	126169	150588	114494	164680	214476	142252
18	262952	283271	231810	455508	258652	241359	173834	156334	187458	302196	391279	341533	377032	412528	231489
19	348105	345688	326603	447939	355480	379273	207779	271137	390303	409025	484219	442857	393169	437584	412748
20	909736	884781	875803	918172	754931	863776	667654	814577	1037847	919367	1566736	1100093	1023290	809795	1063092
21	2081464	2097819	2113196	2164928	1129677	1438375	1973884	1738520	2129846	1889407	1858949	2155803	1694019	1566872	1595992
22	5026276	5020052	4591735	4565680	2357579	3268407	5021194	4470271	3987347	3799188	4328300	5066605	4038431	3516704	3382489
23	1429206	1411045	1586072	1402350	768757	1044957	1341964	1285141	1618104	1241494	1293152	1432048	1097571	1238285	1332279
24	384062	403302	395574	470879	388359	467253	395557	401187	380922	494346	471320	506327	482004	506464	513170
25	141087	162718	222225	245926	341392	340800	175513	187986	164358	322296	223587	179960	229906	300682	302553
26	130312	178336	134467	248352	318120	388586	199164	189155	110067	359181	244800	152817	257485	333003	348767
27	100790	149215	129666	250810	635428	767896	248713	303007	96019	535738	293685	86761	362430	517102	513807
28	55549	113617	164669	258712	837690	862315	353260	534328	122945	412107	170592	24774	343489	507426	552344
29	13830	20806	118299	70315	773511	324224	342190	688347	48053	89490	32358	9817	105249	159277	344543
30	7876	7674	35228	16074	613122	81795	212892	269922	13812	32209	18765	4796	36452	43021	92158
31	8982	4529	31332	6869	365880	48727	90554	70042	8790	16248	13988	4446	24816	23287	26380
32	16762	6770	9801	3766	134826	70888	47367	29136	3047	22857	27136	7654	35969	19844	9174
33	5201	3069	17787	2843	51913	53738	24197	27872	4044	16480	14033	4249	24660	14280	6596
34	759	260	2265	253	59870	16228	5968	24279	408	2304	1832	1163	4131	4281	3138
35	348	166	411	109	13015	2195	4852	13216	157	1045	1016	679	1453	1524	288
36	153	70	164	66	2170	987	857	783	69	590	516	388	602	703	134
37	95	71	162	49	1545	462	484	378	127	363	323	275	312	448	88
38	53	45	34	16	1221	297	345	306	36	330	306	251	172	346	72
39	41	45	45	17	879	179	221	196	57	259	183	216	189	246	35
40	44	44	13	9	736	123	184	124	44	274	236	260	138	210	68
41	54	54	15	7	712	118	143	127	870	280	262	306	202	196	119
42	144	124	22	16	932	164	268	197	589	384	342	355	228	266	124
43	168	79	18	7	707	72	146	141	347	332	237	434	102	192	50
44	572	276	107	100	989	520	390	375	1506	700	2122	1144	842	650	1929
