# Supplementary material for: Effects of Conjugated Linoleic Acid Supplementation on the Expression Profile of miRNAs in Porcine Adipose Tissue
Source: Genes (Basel). 2017 Oct 13;8(10):271. doi: 10.3390/genes8100271 (PMC5664121; doi:10.3390/genes8100271)
Supplement: Supplementary file 1 [file genes-08-00271-s001.zip › Supplementary Files/Table S5. Predicted chromosomal positions, sequences and counts of new miRNAs.xlsx]

## Sheet: Table S5
Table S5. Predicted chromosomal positions, sequences, dorminant arm, hairpin structure,minimum free energy and counts of new miRNAs
Name	Mature sequence	Genome loci	MFE (kcal/mol)	Dorminant arm	Total read counts	Precurser sequence	Hairpin structure
new-miR-1	GTGTGCGGAAATGCTTCTGCTA	1:140918991..140919069:+	-24.9	3p	276	ATGAATCTAGTGGAAACACTTCTGCACAAACTAGATTCTGGATACCAGTGTGCGGAAATGCTTCTGCTACATTTTTAGG	..((((.(((..(((.((.(((((((((.........((((...))))))))))))).)).)))..))).)))).....
new-miR-2	AGACCGGGGACCGGAGCGAGCAGA	1:201953143..201953224:+	-43.7	3p	69	TCGGTGCCTGCGCCGCTCGCTCTTCCTCGGTTCTCCCCTCCCGGCTGAAGACCGGGGACCGGAGCGAGCAGACTGGGACCAT	..(((.((....(.(((((((((((((((((..((.((....))..))..))))))))..))))))))).)...)).)))..
new-miR-3	ATGAGCTGTGGTCTAGGTCCC	2:135124129..135124216:-	-35.4	5p	100	TGGCGTTGCTATGAGCTGTGGTCTAGGTCCCAGACGCAGCTCGGATCCTGAGTAGCTGTGGCGTAGGACGGCAGCTGTAGCTCTGATT	...((..(((((.((((((.(((((.(((.(((.(...((((((...)))))).)))).))).)).))).)))))))))))..))...
new-miR-4	TGGGCCTCTTGCTCCCTGTGC	2:4606562..4606646:+	-41.7	3p	63	TCAGGCTCAGAGCTGCAGGGTGTGGCAGGCTCCCCAGGACGTGCAGGGCTGACCTGGGCCTCTTGCTCCCTGTGCAGGAGCCACA	...(((((...((.((((((.(..(.((((...(((((.((.((...)))).))))))))).)..).))))))))..)))))...
new-miR-5	AATAGGCAGGCTTTTAGAACT	2:60557478..60557563:+	-20.8	3p	50	TTTGTTGTGGTTTTCGAAATCCTGACTTGTAGGTAACCTGGTGCGAGGAAAAACAAATAGGCAGGCTTTTAGAACTAAATAGCATT	..((((((((((((.((((.((((.(((((..((..(((......)))....))..))))))))).))))))))))..))))))..
new-miR-6	CTGCCTGGACCCCTGCTCACC	2:69501904..69501980:-	-52.2	3p	97	AGGTGGGCCTGGGGCGGGGGTCCTGGGCCGGGGCTGAGCGTGCTCCCTGCCTGGACCCCTGCTCACCGCCCCTACCC	.(((((((...((((((((((((.((((.(((((.......)).))).))))))))))))))))...))))..))).
new-miR-7	CTCTGCCCGCTCTCTGTCTTAC	2:73210462..73210545:+	-37	3p	449	CGGGAGGCGGGTGTGAGACCCTGGGCCGGCCAGGTGGACGCGCTCACTCACCCTCTGCCCGCTCTCTGTCTTACAGCAGCTCCC	.(((((.(.(.((((((((...((((.(((..(((((..........)))))....))).))))...)))))))).).))))))
new-miR-8	TAATTTTATGTATAAGCTAGT	3:11024988..11025070:+	-29.6	3p	5223	CCAATCAGAAATGAGCTTATTCATAAAAGTACAGTATAATCCAGTAAACCTGTAATTTTATGTATAAGCTAGTCTCTGATTGA	.((((((((.((.(((((((.(((((((.((((((((......)))...))))).))))))).))))))).)).)))))))).
new-miR-9	GAACCATCTCTCTTATATCTG	3:110277797..110277882:-	-33.21	5p	57	GCTTCGTTCAGAACCATCTCTCTTATATCTGCCACCTGCCTTCTCTGACCTGCAGATATGAGAGTGTTGGTCCTGAAGGTCGTAGC	(((.(.(((((.((((.(.(((((((((((((...................))))))))))))).).)))).))))).)....)))
new-miR-10	TGTGTCTGTGGCCTAGGCTGGC	3:139930736..139930817:-	-46.6	3p	85	TGCTGTGAGCTGTGGTGTAGGTCGCAGACTCGGCTTGGATCCCGAGTTGCTGTGTCTGTGGCCTAGGCTGGCGGCTATAGCT	.(((((.(((((((((.((((((((((((.((((((((...))))))))....)))))))))))).))).))))))))))).
new-miR-11	ATGGGTCTGACGGAGCAGCCGC	3:141748069..141748145:+	-39.9	3p	176	CCGGCCCTGCCTCTGCCCCCTTTGTCACATGGGTCTGACAGACCCATGGGTCTGACGGAGCAGCCGCGGGTTCGGGT	(((..(((((..((((.((.((.(.(.((((((((.....)))))))).).).)).)).))))..)))))..)))..
new-miR-12	CACGCCTCTCTGCTCTCCTGTAG	3:39857621..39857703:+	-30.3	5p	107	CCTCTGAGCCCACGCCTCTCTGCTCTCCTGTAGCTGGCGACCGCCTATCAGAGGAGGAGATGGAGGACCTGATGGCCTGGATG	..(((..(((((.((((((((.(((..(((.....(((....)))...)))..))).)))..)))).).))..)))..)))..
new-miR-13	TTGGCTCTGCGAGGTCGGCTCA	3:42401478..42401557:-	-32.7	5p	488	GGTGCTGACGTTGGCTCTGCGAGGTCGGCTCAAGGTGGGTCTGGATATTGAGCAGGCCTGTCAGGGCGTTGTCACCCACA	((.(.(((((...((((((..(((((.((((((.((........)).)))))).)))))..))))))..))))))))...
new-miR-14	AAAGGGAAGAAGCTCTAAAGT	4:108994685..108994753:+	-19.02	3p	85	GAGCTTATTTGGTTTAGAGTGAGCTTCCCATGTGAATTAAAGGGAAGAAGCTCTAAAGTTGTCTTTGTT	.(((......(.((((((((...((((((............))))))..)))))))).).......)))
new-miR-15	TTAGTCCTTCGGAACCCCAAAT	4:110277081..110277167:+	-48.1	3p	92	GTGAGGAGAGGTTTGGGGTTCAAAAGGACTCAAGAATTATAGTCACATAAACTTCTTAGTCCTTCGGAACCCCAAATCTCTCTTCTC	..(((((((((((((((((((..(((((((.(((((((((......))))..))))))))))))..)))))))))))))))))))..
new-miR-16	TGTGGCTGTGGCTTAGGTCTGC	4:126118968..126119049:+	-44.4	3p	225	TGCTGCGAGCTGCAGTGTAGGTCACAGACATGGCTCAGATATGGCTTTGCTGTGGCTGTGGCTTAGGTCTGCAGCTACAGCT	.((((..(((((((((.((((((((((.((((((..((......))..)))))).)))))))))).).)))))))).)))).
new-miR-17	CTCTGGCTTAGTCTGCAACTAC	4:131749059..131749132:+	-28.9	3p	138	GGTGTAGGTTGCAGATGTGGCTCAGATTCTGTGTTGCTGTGGCTCTGGCTTAGTCTGCAACTACATCTCGAGTT	(((((((.((((((((..(((.((((..(..(......)..).)))))))..))))))))))))))).......
new-miR-18	CGGCTCTGGGTCTGTGGGGAG	4:135067639..135067718:-	-42.5	3p	58	GGGCGCGTCGCCCCCCTCAGTCCACCAGAGCCCGGATGCCTCAGAAATTCGGCTCTGGGTCTGTGGGGAGCGAAATGCAA	..(((..((((.((((.(((....((((((((.((((.........))))))))))))..))).)))).))))..)))..
new-miR-19	TATTATCTGTGGGATACTCGGT	4:38940991..38941080:+	-34.8	3p	57	AGCACTTACAAGGCGTAGTGGAAGTGGATATCCCGTGGATATTACATGTAAAATCATGTATTATCTGTGGGATACTCGGTCTCAATGTGC	.((((.(((.....))).((..(.((..(((((((..((((.((((((......)))))).))))..)))))))..)).)..))..))))
new-miR-20	TGCGTTCATTCTGTTTGGCCTG	5:22636781..22636856:-	-42	5p	59	TGCAGCTCCTTGCGTTCATTCTGTTTGGCCTGGTGTTCTTTCAGCAGGCGGGACAGCATGGTCGCAGTGGGCTGGG	..((((((.(((((..(((.((((((.(((((.((......)).))))).)))))).)))..))))).))))))..
new-miR-21	CTCACTGATGAGTAGCTTCTGACT	5:23664717..23664805:-	-27.5	5p	55	AGATCAATCCCTCACTGATGAGTAGCTTCTGACTTTCGTTCTTCTGAGTTTGCTGAAGCCAGATGCCATTCCTGAGGAGGGAAAAGGTG	.......((((((.((.(.((((.((.((((.((((.((.((....))...)).)))).)))).)).)))).).)))))))).......
new-miR-22	CATGTCCGCGGGTTCCCTATC	5:5388510..5388592:+	-60.5	5p	906	GTCGGCCCTCCATGTCCGCGGGTTCCCTATCCCGGGTTGGTTGAGTTCGCGGATGCGGAACCTGCGGATACGGAGGGCTGATT	(((((((((((.((((((((((((((.(((((((..((.....))..)).))))).)))))))))))))).))))))))))).
new-miR-23	GTTCGGTGATGAGGCCCTGGA	5:6221771..6221840:+	-24.2	5p	589	AGGCCCGGCTGTTCGGTGATGAGGCCCTGGAATGCGCGCTGGGCACAGCGCCCGAGTCAGACTGCGGAAG	...(((((((((((((((.((..((((.((........)))))).)).)).))))).))).))).))...
new-miR-24	TAATACTGCCGGGTAATGATGGA	5:66194122..66194207:-	-54.5	3p	284	GGGTGGGGGCCCCCGTCTTACCCAGCAGTGTTTGGGTGCTGCTTGCGAGTCTCTAATACTGCCGGGTAATGATGGAGGCCCCTGCC	.((..((((((.(((((((((((.((((((((.((((((.....)))...))).)))))))).)))))).))))).))))))..))
new-miR-25	CACGGACCCTTTGGCAGATGAGT	5:9677629..9677711:+	-32.2	3p	9058	ATCCCGGATCCACCTGCCACAGGGCCTTGGCTGCCTCTTCCCTTGACTGTCACGGACCCTTTGGCAGATGAGTCCTGTATCTC	.....(((..((.((((((.((((((.((((....((.......))..)))).)).)))).)))))).))..)))........
new-miR-26	TGAGTGTGTGTGTGTGAGTGTGA	6:127256339..127256422:+	-18.3	3p	706	CAATGAGTTCTCAGATCTGCAGATGCCTTTGTGTGTGTGTGTGTGTGTGTGTGAGTGTGTGTGTGTGAGTGTGAGAGAGAGAGA	.......((((((.((..(((.(((((((((..((..(......)..))..)))).).)))).)))..)).)))))).......
new-miR-27	TCTGGCTGTGGTGTAGACCGT	6:4245072..4245152:-	-45.9	3p	902	AGCTTCAGCTGACCGTCTACATCACAGACATAGCTCTGATCCCGAGTTGCTCTGGCTGTGGTGTAGACCGTCAGCTGTAGC	.(((.((((((((.(((((((((((((.((((((((.......))))))...)).))))))))))))).)))))))).)))
new-miR-28	TAATACTGCCTGGTAATGATG	6:58064279..58064376:+	-48.6	3p	291	GGCCCCGGACCCAGTTGGGGGCAGTCTCCGCCATCTTACTGGGCAGCATTGGATGGTGTCTGGTCTCTAATACTGCCTGGTAATGATGACGGCGGGGC	.(((((.(((...))).)))))...((((((((((((((..(((((.((((((.((.......)))))))).)))))..)))).)))...))))))).
new-miR-29	CAGCAATGATGGATCTGAGCCG	6:76004180..76004275:-	-23.22	3p	165	CATATGGATGTTCCCAGGGTAGGGATTGAATCAGAGCTACAGCTGCCAGCCTACACCACAGCCACAGCAATGATGGATCTGAGCCGTGTCTGTGAC	..((((((......((.(((..(((((..((((..(((...((((.............))))...)))..)))).)))))..))).))))))))..
new-miR-30	TGAGTGTGTGTGTGTGAGTGC	6:83664086..83664175:-	-37.2	5p	321	TGTGTGTGTGTGAGTGTGTGTGTGTGAGTGCCTGTGTGTGTGTCTGTGCCGGTGTATACATGTGCACACGCATGCACTTTGAAGCACCTA	...((((....(((((((((((((((...((..(((((((..((......))..))))))))).)))))))))))))))....))))...
new-miR-31	AGTTACAGCCGCCTGTCTCTGG	6:90797483..90797567:+	-56.5	3p	210	TACCTACAGGACCAGGGACAGGCCGCTGCACCTCTTGCTCAGTTCAGGGAAGGAGTTACAGCCGCCTGTCTCTGGTCCTGGGGGT	.(((..(((((((((((((((((.((((...(((((.(((......))).)))))...)))).)))))))))))))))))..)))
new-miR-32	TGAGTGTGTGTGTGTGAGTGA	7:105288563..105288644:-	-33	5p	203	TGTGTGTGAGTGAGTGTGTGTGTGTGAGTGAGTGTGTGTGTGTGTGTCTGTGCGTGCAGGCAAGTACACATCTACACACACT	............((((((((((.(((.(((..(((.((..((..(....)..))..)).)))..))).))).))))))))))
new-miR-33	TGGTCAAGGCCTGTCGCCGCTGT	7:120648781..120648859:+	-35.6	5p	57	GGAGCGGTTGTGGTCAAGGCCTGTCGCCGCTGTATGTGCAGCAGCAGCAGCAGCACACGCTCAGGCCACATCCGACGGG	...((((.(((((((..(((.(((.((.(((((...(((....)))))))).))))).)))..))))))).))).)...
new-miR-34	ATCTGTAGTCTTGGAGCCGCCC	7:124000493..124000591:-	-32.3	5p	72	TCGCCAAGTGATCTGTAGTCTTGGAGCCGCCCAGGGTTGGTGGTACCCTAGAGCACACCAGACTTGCAGAGAAAGCAGACTCAGAGGAAGCTGAGGCAT	..(((..((..((((((((((.((.(..(((.(((((.......))))).).)).).)))))).))))))....))....((((......)))))))..
new-miR-35	ATCAATGATGACGGTTGGTGGAGT	7:132109815..132109915:-	-28.1	5p	72	TGAAGCGTGGATCAATGATGACGGTTGGTGGAGTACGAGTCTTGAACGATGACTACTTCATGTCTGGAAGTCTGAGGTCCAGCACACAAAAAAGAGCTTCT	.(((((.((((((...(((..(((...((((((((...(((......)))...))))))))..)))...)))...)))))).....(......).))))).
new-miR-36	TGTCATGCTGGGGAGTGTAGTGA	7:37088404..37088484:+	-39.9	5p	71	GACGCAGATCTGTCATGCTGGGGAGTGTAGTGAACGTCGTCATGCTTCTCACTGCTCCCCCCGGTGTCCGGCTCTGTGTCG	((((((((.(((..(((((((((.(.(((((((..((......))...))))))).).))))))))).))).)))))))).
new-miR-37	TAAGTGCTTCCATGTTTTAGTAG	8:115200068..115200149:+	-32	3p	349	TGGACTCCCTTTAACTTTAACATGGGAGTGCTTTCTGTGAGTTTTAAAGTAAGTGCTTCCATGTTTTAGTAGAAGTGAATCC	.(((.((.((((.(((..((((((((((..(((.((...........)).)))..))))))))))..))).)))).)).)))
new-miR-38	TAAACGTGGATGTACTTGCTTT	8:115200383..115200458:+	-33.2	5p	119	CCCCACCACTTAAACGTGGATGTACTTGCTTTCAAACTCTAAAAGTAAGTGCTTCCATGTTTTAGTGATGGTAAGT	..(((.((((.(((((((((.(((((((((((.........))))))))))).))))))))).)))).))).....
new-miR-39	GTGGATTCACTCAACTTGGGTT	8:137797636..137797715:-	-36.02	5p	51	TTTCACATCTGTGGATTCACTCAACTTGGGTTTGCAAACAATACATGAACCAGGGTTGACTGAATCCTGGGATGTGGAAC	((((((((((..(((((((.((((((..(((((.............)))))..)))))).)))))))..)))))))))).
new-miR-40	AGCTGGACTCCGTCTCTTCCTTT	8:145570402..145570480:+	-37.1	3p	137	GAGGCGGCCTGAGAGGAGGAGCAGAGCCCAGATCTTCGTGCTGTGAAGCTGGACTCCGTCTCTTCCTTTCTCACTGTCT	.((((((...((((((((((((.(((.((((..(((((.....))))))))).))).).)))))))))))...))))))
new-miR-41	AAGGGCCCTGGGTCAAAGTG	9:10632607..10632700:-	-43.8	3p	113	GACTGGAGGTGTTCTCTTTGACCAGGTAGCCCCTGCTCTGTGTTGCGTTCTGTGGCACAGTTCAAAGGGCCCTGGGTCAAAGTGACTTCCAAAA	...((((((...((.(((((((((((..((((.((..((((((..(.....)..))))))..))..))))))).)))))))).))))))))...
new-miR-42	GGACTTCCCGTGTGGCTCAT	9:137303465..137303536:+	-18.4	3p	944	GAAGAGTATAATGTGTGACACCATACTGGCCTACCCATTTTAGGACTTCCCGTGTGGCTCATACTGGCCTAC	..((.((.....((((((..((((((.((((((.......))))....)).)))))).))))))..))))..
new-miR-43	TCTCCTTGCGAGTCTCTGCTG	9:148162777..148162861:+	-43.8	3p	148	CGGCTGGCCGGGGCGGGGACTCGTATGGAAGGAGACGCTGCTGGTGACCTGTTCTCTCCTTGCGAGTCTCTGCTGCCTGGCGTCT	.(((..(((((((((((((((((((.(((..(((.(((.....))).....)))..))).)))))))))))))..))))))))).
new-miR-44	TGTTATGATGATGGGCAACATG	9:29687445..29687536:+	-18.5	3p	63	GGGCGGGGCTAGATGTTAAAAGGGCCATTTTGTGCTCTTCTGTTTACCACTGATGTGTGATGTTATGATGATGGGCAACATGTTCAACTGCT	.(((((((((...(......).))))....(((((((.((.(((.(((((......)))..))...))))).)))).))).......)))))
new-miR-45	TATGGTCATTACCAAGGCTCTT	9:29688443..29688528:+	-24.3	5p	136	TGTCAGGGTATATGGTCATTACCAAGGCTCTTAGAATGCAGTTTCTCATTAGCTGTGGACATGACCATAAAAAAATTTCCCGCTAG	.....(((..(((((((((..(((.((((..(((((......)))).)..)))).)))..))))))))).........))).....
new-miR-46	TATGGCTTTTCATTCCTATGTGA	9:72339098..72339176:-	-41.84	5p	71	TGCTGTGGCCTATGGCTTTTCATTCCTATGTGATTACTGTTCCAAACTCATGTAGGGCTAAAAGCCATGGGCTACAGTG	.(((((((((((((((((((...((((((((((..............))))))))))..))))))))))))))))))).
new-miR-47	TGTGTCTGTGGCCTAGGCTGGCA	10:26718154..26718241:+	-50.4	3p	207	AGAGTTGCAGTGAGCTGTGGTGTAGGTTGCAGATGCAGCTCGGATCCCCTGATGCTGTGTCTGTGGCCTAGGCTGGCAGCTACAGCTC	.((((((.....(((((((((.(((((..((((((((((((((.....)))).))))))))))..))))).))).)))))).))))))
new-miR-48	TACGAATTTCAGGAATACAGCA	10:27752737..27752815:+	-44	3p	83	AACCACTTTGCTGTATTCCTGAAATTCGTATCAATTGAACTGATTCATACGAATTTCAGGAATACAGCAAAGTAGCTCA	....(((((((((((((((((((((((((((.((((.....)))).)))))))))))))))))))))))))))......
new-miR-49	CAGTGCAATAGTATTGTCAAAGC	12:37079087..37079167:+	-28.5	3p	109	TGCTAACAAATGCTCTGACTTTATTGCACTACTGTACTTTACAGCTAGCAGTGCAATAGTATTGTCAAAGCATCTGAGAGC	.(((..((.(((((.((((.((((((((((.(((((...))))).....))))))))))....)))).))))).))..)))
new-miR-50	TAGTGCAATATTGCTTATAGGGT	12:37088082..37088164:+	-31.9	3p	462	AGATCCTAGAACCCTATCGATATTGTCTCTGCTGTGTAAATAGCTCTGAGTAGTGCAATATTGCTTATAGGGTTTTGGTGTTT	(((..((((((((((((((((((((((((.(((((....)))))...)))....)))))))))...))))))))))))..)))
new-miR-51	ATCATGTATGATACTGCAAACA	12:4273961..4274043:+	-25.9	3p	1697	GGGTTTTGAATTTGCAGTAACAGGTGTGAACATTCTAGCAGCAGTTTGATGATCATGTATGATACTGCAAACAAAACATTCGC	..((((((..(((((((((.((.(..(((.((((..(((....))).)))).)))..).)).)))))))))))))))......
new-miR-52	TTTGGTCTTTTCTCCTTGGCAG	12:49756087..49756185:-	-26.63	3p	53	GGTCCTGTGTGTGACCCTCTTTATCCTTGGCGAGGGAGAAATGCTAAACTCTTCATACAAGCATACGTTTGGTCTTTTCTCCTTGGCAGACGACTGACC	(((((.....).)))).......((.((.((.(((((((((.(((((((.................)))))))..))))))))).)).)).))......
new-miR-53	TTCCACTGATGACTTCTTGTT	13:131653375..131653443:+	-19.1	3p	1506	GGCTGGGACTGGGGAGGGACAGTTTGAGGAGTTGTGCTTTCCACTGATGACTTCTTGTTAGTGCCACGT	(((...(((.((((((..(((((..(..(((.....)))..))))).)..)))))))))...)))....
new-miR-54	GAGAGATCAGAGGCGCAGAGT	13:149441291..149441371:+	-31.3	5p	13564	CTGTTCTCTTGAGAGATCAGAGGCGCAGAGTGCGTCAATGTCAGTGAAGCCTGTGCCTTTTACCTCTTTAAGAGCGCACGG	.(((.((((((((((...((((((((((.((...(((.......))).))))))))))))...))).))))))).)))...
new-miR-55	TGAGTGTGTGTGTGTGAGTGTAT	13:17110645..17110712:-	-18.4	5p	64	TATATGTGTGTGAGTGTGTGTGTGTGAGTGTATATATGTATATAGATATATATATCTATATACATCTC	...(((((((((..(((((((((.(..((((((....))))))).)))))))))..)))))))))...
new-miR-56	ATTCTGTTAGAAAAATGCAAGA	13:190079498..190079574:-	-37.1	5p	152	TGTGACAGGTATTCTGTTAGAAAAATGCAAGAATGCTATAAAATCTTGTGTTTTTCTAACGGGAATACTAGTCACAT	((((((.(((((((((((((((((((((((((.(.......).))))))))))))))))).)))))))).)))))).
new-miR-57	TTCAAGTAACCCAGGATAGGCT	13:24885246..24885326:-	-41.9	5p	94106	CGTGGCCTCGTTCAAGTAACCCAGGATAGGCTGTGCAGGTCCCAAGGGGCCTATTCTTGGTTACTTGCACGCGGACGCGGG	((((.((.(((.(((((((((.((((((((((.(...(....)..).)))))))))).))))))))).))).)).))))..
new-miR-58	CAGCAATGATGGATCTGAGCCGTG	14:61946862..61946955:+	-31.3	3p	98	CGGAGGTTCCCAGGCTAGGGGTCAAATCGGAGCTGTAGCCACTGACCTATGCCAGAGCCACAGCAATGATGGATCTGAGCCGTGTTTGCAACCT	.((..((...((((((..(((((..((((..(((((.((..(((........))).)).)))))..)))).))))).)))).))...))..)).
new-miR-59	TGACGGGAACTCCTTACCATTC	15:85376712..85376790:+	-48.4	3p	393	CACTGAGCCATGACGGGAACTCCTTACCATTCAGATTTTAGAAAATGACTAGGTTGGGAGTTCCTGTTGTGGCTCAGTG	((((((((((..((((((((((((.(((..(((............)))...))).))))))))))))..))))))))))
new-miR-60	AAGACCGTCTGCTGAACTCAGC	16:55770952..55771032:+	-32.6	3p	130	ATCCGAATTCCACTGGGTTCCTGGGCGGTCCTGGGGATGACTTGGCGCCAAGACCGTCTGCTGAACTCAGCACATTGGGGA	.(((.(((....((((((((..((((((((.(((.(.........).))).))))))))...))))))))...))).))).
new-miR-61	TTATGGCCCTTCGGTAATTCACT	18:20030644..20030726:-	-32.4	5p	58	TCTGCTCTGTTTATGGCCCTTCGGTAATTCACTGACCGAGACTGTTCACAGTGAATTCTACCAGTGCCATACACAGAACAGGA	((((.(((((.((((((.((..((((((((((((...(((....))).))))))))..)))))).)))))).))))).)))).
new-miR-62	ACAGGGTAGAACCACGGACAGGA	GL892841.1:107275..107368:+	-52.9	3p	1779	TGTCTCTCTGTGTCCTGCCAGTGGTTTTACCCTATGGTAGGTTACGTCATGCTGTTCTACCACAGGGTAGAACCACGGACAGGATACCGGGGCA	.(((((...((((((((((.(((((((((((((.(((((((..(((......)))))))))).))))))))))))))).)))))))).))))).
new-miR-63	TTCAAGTAATTCAGGATAGGT	GL892871.2:56010..56086:+	-30.3	5p	374674	CGGGACCCAGTTCAAGTAATTCAGGATAGGTTGTGTGCTGTCCAGCCTGTTCTCCATTACTTGGCTCGGGGGNNNNN	.....((((((.((((((((..(((((((((((.(......))))))))))))..))))))))))).))).......
new-miR-64	ATCACACAAAGGCAACTTTTGT	GL894231.1:10052..10134:-	-34.7	3p	801	TTGATCCTTGAGCAGAGGTTGCCCTTGGTGAATTCGCTTTATTTACGTTGAATCACACAAAGGCAACTTTTGTTTGAGTATCA	.((((.((..(((((((((((((.(((((((.(((((.........).)))))))).))).)))))))))))))..)).))))
new-miR-65	AGAGGTCTTCCATGGTGCATTCG	GL894231.1:12254..12335:-	-33.7	5p	177	GTACTTGAAGAGAGGTCTTCCATGGTGCATTCGCTTTATTTTTTTTGACGAATCATACATGGTTGACCTTTTTTTAGGTATC	(((((((((((((((((..((((((((.((((((............).)))))))).)))))..))))))))))))))))).
new-miR-66	AGAGGCTGGCCGTGATGAATTCG	GL894231.1:16607..16685:-	-36.4	5p	3199	GTACTTGAAGAGAGGCTGGCCGTGATGAATTCGATTCATCAAAGCGAGTCATACACGGCTCTCCTCTCTTTTAGTGTCA	(((((.(((((((((..(((((((((((.((((...........)))))))).)))))))..))))))))).)))).).
new-miR-67	GGTTGATCAGAGAACATACATT	GL894231.1:20902..20972:-	-26.9	5p	1471	GGGAGTGGATGGTTGATCAGAGAACATACATTTTCTCAATGATGTATGTCAACTGATCCACAGTCCCTACC	((.((.((((.((.((((((...(((((((((........)))))))))...)))))).)).)))))).))
new-miR-68	ATAATACATGGTTAACCTCTTT	GL894231.1:23062..23141:-	-30.6	3p	990	ATATTTGAGGAGAGGTTATCCGTGTTATGTTCGCTTCATTCATCATGAATAATACATGGTTAACCTCTTTTTGAATATCA	(((((..(((((((((((.((((((..((((((............))))))..)))))).)))))))))))..)))))..
new-miR-69	ATCATACAAGGACAATTTCTTT	GL894231.1:25693..25774:-	-31.3	3p	1070	TCATACTTGAGGAGAAATTATCCTTGGTGTGTTCGCTTTATTTGTGATGAATCATACAAGGACAATTTCTTTTTGAGTATCA	..(((((..((((((((((.((((((.((((.((((.......)))).....)))))))))).))))))))))..)))))..
new-miR-70	ATCATAGAGGAAAATCCACAT	GL894231.1:31675..31757:-	-28.5	3p	457	TTGGTATTTAAAAGGTAGATTTTCCTTCTATGATTACGTGTTGGATGGTTAATCATAGAGGAAAATCCACATTTTCAGTATCA	.(((((((.((((.((.(((((((((.((((((((((((.....)))..)))))))))))))))))).)).)))).)))))))
new-miR-71	TGGTCGACCAGTTGGAAAGT	GL894231.1:6725..6797:-	-25.9	5p	769	ACAGGACGGATGGTCGACCAGTTGGAAAGTAATTGTTTCGAATGTACTTCACCTGGTCCACTAGCCGTCGGTA	....(((((.((((.((((((.(((..(((((((......))).))))))).)))))).)))).)))))....
new-miR-72	TTTGCTCTGCTCCTGCCACATGC	GL894542.2:9100..9176:-	-32.4	5p	980	ACTCTCCTGTTTTGCTCTGCTCCTGCCACATGCATGTCATAAGGAGAGTGTGACAGGCCAGGGCAGTTCAAGAGGGG	.(((((.((..((((((((..((((.(((((.....((....))...))))).)))).))))))))..)).))))).
new-miR-73	TCCGTCGGGGGCCTGGCACACA	GL895172.1:8679..8762:-	-44.3	3p	93	CCGGAGTTCGCTCAGGGCCAGGCCCTTTGACGTGGGCGTTATGTCCCAGCCGTCCGTCGGGGGCCTGGCACACAGTGATGTCCG	.((((..(((((....(((((((((((.((((..(((...........)))...)))))))))))))))....)))))..))))
new-miR-74	GTGTTGGTGTGCACTTATTT	GL895275.1:7899..7995:-	-31.4	3p	122	TGTAGCTCAGTGGTAGAGCGCATGCTTTGCATGTATGAGGCCCCGGGTTCGATCCCCGGCATCTCCAGTGTTGGTGTGCACTTATTTTCTCCCTACA	.((((...((.....(((.(((((((..((((....((((..(((((.......)))))..))))..)))).))))))).))).....))..)))).
new-miR-75	AGGACTGTCAAACCTGAGAATG	GL896264.1:37162..37241:-	-34.5	5p	320	CAGTGCCTCCAGGACTGTCAAACCTGAGAATGGTGAGCGTCCAGGGACAATCTCAGGTGTGTCAGCCCGAGAGGTGCCGT	..(..((((..((.(((.((.((((((((...(....)(((....)))..)))))))).)).))).))..))))..)...
new-miR-76	CTTCTCTGTTACTTCCCTCAG	GL896292.1:11855..11948:-	-40.3	3p	101	CCGTGGGTCACCTGGAGGGAGCAGCAGGGGACGCAAGGGGCAAGTGGCTGTGGCCTGACTCTGCTTCTCTGTTACTTCCCTCAGGTCTCTAGTC	...((((..(((((..(((((.(((((((((.(((.(((.((...(((....))))).))))))))))))))).)))))..))))).))))...
new-miR-77	GCAAAGCACACGGCCTGCAGAGA	GL896302.1:17719..17800:-	-40.42	3p	5864	GATCACTGCCTCTCTGGGCCTGTGTCTTAGGCTCTGCAAGATCAACCGAGCAAAGCACACGGCCTGCAGAGAGGCAGCGCTC	((.(.(((((((((((((((((((.(((..((((.............)))).))))))).))))..))))))))))).).))
new-miR-78	TGTGGTGCCTGACGTCTTGGC	GL896425.1:1744..1821:-	-45.5	3p	415	NNNNGCCCACAGCCAGGGCTGCAGGCACTGACATTCACCCATGGTATTGTGGTGCCTGACGTCTTGGCAGTGGGCATG	....((((((.((((((((..((((((((.(((...(((...)))..)))))))))))..)))))))).))))))...
new-miR-79	TGTGGGGCCACGCCCTCAGGCTGT	GL896501.1:104..197:+	-39.6	3p	115	AACAGCAGAATGGACTGGGGGAGGCTCCGGAGCAGCTGGGGTTCAAAGCCTTTCAGTCCTTGTGGGGCCACGCCCTCAGGCTGTCACTGTCCGA	....((((.((((.(((((((.(((((((.((..((((((((.....))))..))))..)).)))))))...))))))).))))..))))....
new-miR-80	TGGCAGTGTATTGTTAGCTGGT	JH118654.1:238134..238214:-	-33.8	5p	298	TGTGATGGGTTGGCAGTGTATTGTTAGCTGGTTGAGTATATGAGTAGCATCAGCTAACATGCAACTGCTGTCTTATTGCAT	((..(((((.(((((((((((.((((((((((.(..(((....))).))))))))))))))).))))))).)))))..)).
new-miR-81	TGGGGGTCAGATCAGAGCTGT	X:112871393..112871465:-	-33.5	3p	60	GGCTGCACCTGTGGCATAGGGTGTGGGTCCCAGTTCCCAGGCTGGGGGTCAGATCAGAGCTGTAGCTGCCAGC	.((((((.(((..((....(((.(((.(((((((......))))))).))).)))...))..))).)).))))
new-miR-82	CAGAGGCCAGAGGGCAGGACGCT	X:141842683..141842771:+	-46.92	3p	75	TCCTGCCTTGCGCCCCGTGCCTGCCCTCCCGGCTCCAGCTGCCTCCTCCTAGTCCGCAGAGGCCAGAGGGCAGGACGCTGGCCGGCAGG	.((((((..(.(((..((((((((((((..((((....((((.............)))).)))).))))))))).))).))))))))))
new-miR-83	GGGGGCCGGCGGCGGCGGCG	X:143576593..143576675:-	-33.5	3p	55	GAGAGGCCGGGAGGATTCAGGGGCGCGCGGCGGGACGACCCTGTGATTGAGGCGGGGGCCGGCGGCGGCGGCGGCGGCGGCGG	..(..((((.(......)...(.(((((.((.((....((((((.......)))))).)).)).)).))).)..))))..)..
new-miR-84	CATCCCTTGCATGGTGGAGGG	X:48632385..48632471:+	-33	5p	342	CCCTCTCTCACATCCCTTGCATGGTGGAGGGTGAGCTTTCTGAAAACCCCTCCCACGTGCAGGGTTTGCAGGATGGTGAGCCTCGGC	.((..(((..((..(((((((((..((((((....(.....).....))))))..)))))))))..))..))).))...((....))
new-miR-85	AGTGCACCTGGGCAAGGATTCT	X:48639759..48639839:+	-39.9	3p	739	CTCCCCCTCTCTAATCCTTGCTACCTGGGTGAGAGTGCTTTCTGAATGCAGTGCACCTGGGCAAGGATTCTGAGAGAGGGA	.((((.(((((.(((((((((...(..((((..(.(((.........))).).))))..))))))))))..))))).))))
new-miR-86	TACCCATTGCATATCGGAGTTG	X:48640817..48640891:+	-26.3	5p	6740	CCTTCTCCCATACCCATTGCATATCGGAGTTGTGAATTCTCAAAGCACCTCCTATGTGCATGGTTTACAGGAGGG	((((((.....(((...(((((((.((((.(((...........))).)))).))))))).)))....)))))).
new-miR-87	ATGCACCTGGGCAAGGATTCA	X:48643207..48643292:+	-31.5	3p	104	CCCTGTTCCCTCTCTCTAATCCTAGCTATCCGGGTCCTAGTGCTGTCTCGAAGCAATGCACCTGGGCAAGGATTCAGAAAGGGTGG	.((....((((.(((..((((((.((...((((((.(...((((.......))))..).)))))))).)))))).))).)))).))
new-miR-88	ATTCCTAGAAATTGTTCACAAT	X:69515831..69515913:+	-27.4	3p	57	AATCAGGAATTGTAAACAATTCCTAGGTAATGTGTATAATGTTTGTAAGTCATTCCTAGAAATTGTTCACAATGCCTGTAACA	...((((.(((((.(((((((.(((((.((((..((((.....))))...))))))))).))))))).))))).)))).....
new-miR-89	TCAGCAATTCTTGGTTCTCATT	X:94852397..94852476:+	-35.6	3p	110	TGTTCTGGAGAGGGAACCTGGAAAAGCTGAAGGTGTAATATGAAAACCTCAGCAATTCTTGGTTCTCATTTTTAGGACAT	((((((((((((((((((.((((..(((((.(((...........))))))))..)))).))))))).))))))))))).
new-miR-90	AAAGACTATAAAATAAAAAGGA	X:94853324..94853404:+	-35.5	3p	59	TCAAACTGAATCCCTTTTTATTTTATAGTTTTGCTAGTAATAAAAGCAAAAAGACTATAAAATAAAAAGGAATTCAGTTTG	.((((((((((.(((((((((((((((((((((((.........)))))...)))))))))))))))))).))))))))))
