# Supplementary material for: Effects of Conjugated Linoleic Acid Supplementation on the Expression Profile of miRNAs in Porcine Adipose Tissue
Source: Genes (Basel). 2017 Oct 13;8(10):271. doi: 10.3390/genes8100271 (PMC5664121; doi:10.3390/genes8100271)
Supplement: Supplementary file 1 [file genes-08-00271-s001.zip › Supplementary Files/Table S6. Information of known porcine miRNAs..xlsx]

## Sheet: Sheet1
Table S6. Information of known porcine miRNAs.
miR_name	Chromosome	Start	End	Strand	Mature sequence	Precurser sequence
ssc-miR-122	Chr1	179916336	179916420	-	UGGAGUGUGACAAUGGUGUUUGU	CCUUAGCAGAGCUGUGGAGUGUGACAAUGGUGUUUGUGUCCAAACUAUCAAACGCCAUUAUCACACUAAAUAGCUACUGUUAGGC
ssc-miR-126-3p	Chr1	313734669	313734741	+	UCGUACCGUGAGUAAUAAUGCG	CGACGGGACAUUAUUACUUUUGGUACGCGCUGUGACACUUCAAACUCGUACCGUGAGUAAUAAUGCGCUGUCG
ssc-miR-126-5p	Chr1	313734669	313734741	+	CAUUAUUACUUUUGGUACGCG	CGACGGGACAUUAUUACUUUUGGUACGCGCUGUGACACUUCAAACUCGUACCGUGAGUAAUAAUGCGCUGUCG
ssc-miR-1285	Chr1	199694416	199694495	-	CUGGGCAACAUAGCGAGACCCCGU	GCUGAUCAGUAGUGGGAUCGCGCCUGUGAAUAGCCACUGUACUCCAGCCUGGGCAACAUAGCGAGACCCCGUCUCUUUUG
ssc-miR-181a	Chr1	299322152	299322231	+	AACAUUCAACGCUGUCGGUGAGUU	ACUCCAAGGAACAUUCAACGCUGUCGGUGAGUUUGGGAUUUGAAAAAACCACCGACCGUUGACUGUACCUUGGGGUUCUU
ssc-miR-181b	Chr1	299324014	299324099	+	AACAUUCAUUGCUGUCGGUGGGUU	AUGGCUGCACUCAACAUUCAUUGCUGUCGGUGGGUUUGAGUCUGAAUCAACUCACUGAUCAAUGAAUGCAAACUGCGGACCAAACA
ssc-miR-190a	Chr1	120448012	120448093	-	UGAUAUGUUUGAUAUAUUAGG	GGCCUCUGUGUGAUAUGUUUGAUAUAUUAGGUUGUUAUUUAAUCCAACUAUAUAUCAAACAUAUUCCUACAGUGUCUUGCCC
ssc-miR-199b-3p	Chr1	302681826	302681899	-	UACAGUAGUCUGCACAUUGGUU	CCGUCUACCCAGUGUUUAGACUAUCUGUUCAGGACUCCCAAAUUGUACAGUAGUCUGCACAUUGGUUAGGCUGG
ssc-miR-199b-5p	Chr1	302681826	302681899	-	CCCAGUGUUUAGACUAUCUGUU	CCGUCUACCCAGUGUUUAGACUAUCUGUUCAGGACUCCCAAAUUGUACAGUAGUCUGCACAUUGGUUAGGCUGG
ssc-miR-204	Chr1	250527017	250527125	-	UUCCCUUUGUCAUCCUAUGCCU	GGCUACAGUCCUUCUCAUGUGACUCGUGGACUUCCCUUUGUCAUCCUAUGCCUGAGAAUAUAUGAAGGAGGCUGGGAAGGCAAAGGGACGUUCAAUUGUCAUCACUGGC
ssc-miR-2366	Chr1	142775297	142775379	-	UGGGUCACAGAAGAGGGUCUGG	GCCCUGGCCCCAGGGUCCUCUUGUCUGAGCCCCAGAAAGAGGAGAGAGCGCUGGGUCACAGAAGAGGGUCUGGGGGACAGGUU
ssc-miR-30a-3p	Chr1	57750736	57750842	-	CUUUCAGUCGGAUGUUUGCAGC	UCCCUGCGACAGUGAGCGGCUGUAAACAUCCUCGACUGGAAGCUGUGAGGCUGAAGACGGGCUUUCAGUCGGAUGUUUGCAGCCGCCGACUGCCUCCCGCAUCAGGA
ssc-miR-30a-5p	Chr1	57750736	57750842	-	UGUAAACAUCCUCGACUGGAAG	UCCCUGCGACAGUGAGCGGCUGUAAACAUCCUCGACUGGAAGCUGUGAGGCUGAAGACGGGCUUUCAGUCGGAUGUUUGCAGCCGCCGACUGCCUCCCGCAUCAGGA
ssc-miR-30c-3p	Chr1	57721688	57721767	-	UGUAAACAUCCUACACUCUCAGC	GACAGAUACUGUAAACAUCCUACACUCUCAGCUGUGGAAAGUAAGAAAGCUGGGAGAAGGCUGUUUACUCUCUCUGCCUU
ssc-miR-30c-5p	Chr1	57721688	57721767	-	UGUAAACAUCCUACACUCUCAGC	GACAGAUACUGUAAACAUCCUACACUCUCAGCUGUGGAAAGUAAGAAAGCUGGGAGAAGGCUGUUUACUCUCUCUGCCUU
ssc-miR-31	Chr1	224397161	224397238	+	AGGCAAGAUGCUGGCAUAGCUG	ACUGGAGAGGAGGCAAGAUGCUGGCAUAGCUGUUAAACUGAGAACCUGCUAUGCCAACAUAUUGCCAUCUUUCUUGUC
ssc-miR-32	Chr1	280645137	280645206	-	UAUUGCACAUUACUAAGUUGC	GGAGAUAUUGCACAUUACUAAGUUGCAUGUUGUCACGGCCUCAGUGCAAUUUAGUGUGUGUGAUAUUUUC
ssc-miR-339	Chr1	181756284	181756369	-	UCCCUGUCCUCCAGGAGCUCA	UAAGACAAGGUCCCUGUCCUCCAGGAGCUCAUGGUCCAAUAGAAGCAUAUAUACAAAUGGCUCUGAGGGGAGAUCCCGCUGUGGCU
ssc-miR-34a	Chr1	9151668	9151777	-	UGGCAGUGUCUUAGCUGGUUGU	UUUCUUUGGCAGUGUCUUAGCUGGUUGUUGUGAGUAAUAGCAAAGGAAGCAAUCAGCAGCAUCCUGCCCUAGAACA
ssc-miR-378b-3p	Chr1	284932187	284932263	-	ACUGGACUUGGAGUCAGAAGU	UUGAGCUACAUUUGCUUGCGUUCUCUAAGUGUCUGGCUGAAAACGCACUGGACUUGGAGUCAGAAGUUGAGGUUCCU
ssc-miR-455-3p	Chr1	286017379	286017458	+	GCAGUCCAUGGGCAUAUACAC	UGGCGUGAGGGUAUGUGCCUUUGGACUACAUCGUGGAAGCCAGCACCAUGCAGUCCAUGGGCAUAUACACUUGCCUCAAG
ssc-miR-455-5p	Chr1	286017379	286017458	+	UAUGUGCCUUUGGACUACAUCG	UGGCGUGAGGGUAUGUGCCUUUGGACUACAUCGUGGAAGCCAGCACCAUGCAGUCCAUGGGCAUAUACACUUGCCUCAAG
ssc-miR-491	Chr1	225810907	225810982	-	AGUGGGGAACCCUUCCAUGAGG	UUAGCUGGGUAGUGGGGAACCCUUCCAUGAGGAGUAGAACACUCCUUAUGCAAGAUUCCCUUCUACCUGACUGGGU
ssc-miR-628	Chr1	129013474	129013553	+	AUGCUGACAUAUUUACUAGAGG	GUGUCACUUCCUCAUGCUGACAUAUUUACUAGAGGGUAAAGUUAACAACCUUCUAGUAAGAGUGGCAGUCGAAGGGAAGG
ssc-miR-1271	Chr2	83154226	83154303	-	UGCCUGCUAUGUGCCAGGCA	UAGAUCAGUGCUUGGCACCUAGUAAGCACUCAGUAUAUACUUGUUGAGUGCCUGCUAUGUGCCAGGCAUUGUGCUGAG
ssc-miR-130a	Chr2	12929884	12929962	-	CAGUGCAAUGUUAAAAGGGCAU	CGGGCCGGAGCUCUUUUCACAUUGUGCUACUGUCUGCACCUAUCACUAGCAGUGCAAUGUUAAAAGGGCAUUGGCCACG
ssc-miR-1343	Chr2	28433182	28433260	-	CUCCUGGGGCCCGCACUCUCGC	GCUUCGGUGCUGGGGAGCGGCCCCCGGGCGGGCCUCUGCUCUGGCCCCUCCUGGGGCCCGCACUCUCGCUCCGGGUCCG
ssc-miR-143-3p	Chr2	157344738	157344817	+	UGAGAUGAAGCACUGUAGCUC	GUCCCCCAGCCGGAGGUGCAGUGCUGCAUCUCUGGUCAGCUGGGAGUCUGAGAUGAAGCACUGUAGCUCGGGAAGGGAGA
ssc-miR-143-5p	Chr2	157344738	157344817	+	GGUGCAGUGCUGCAUCUCUGG	GUCCCCCAGCCGGAGGUGCAGUGCUGCAUCUCUGGUCAGCUGGGAGUCUGAGAUGAAGCACUGUAGCUCGGGAAGGGAGA
ssc-miR-145-3p	Chr2	157346127	157346212	+	GGAUUCCUGGAAAUACUGUUCU	CACCUUGUCCUCACGGUCCAGUUUUCCCAGGAAUCCCUUAGAUGCUGAGAUGGGGAUUCCUGGAAAUACUGUUCUUGAGGUCAUGG
ssc-miR-145-5p	Chr2	157346127	157346212	+	GUCCAGUUUUCCCAGGAAUCCCUU	CACCUUGUCCUCACGGUCCAGUUUUCCCAGGAAUCCCUUAGAUGCUGAGAUGGGGAUUCCUGGAAAUACUGUUCUUGAGGUCAUGG
ssc-miR-181c	Chr2	65553664	65553750	-	AACAUUCAACCUGUCGGUGAGU	CAAGGGUUUGGGGGAACAUUCAACCUGUCGGUGAGUUUGGGCAGCUCAGGCAAACCAUCGACCGUUGAGUGGACCCCGAGGCCUGGA
ssc-miR-181d-5p	Chr2	65553487	65553566	-	AACAUUCAUUGUUGUCGGUGGGUU	UCACAAUCAACAUUCAUUGUUGUCGGUGGGUUGUGAGACGGAGGCCAGACCCACCGAGGGAUGAAUGUCACUGUGGCUGG
ssc-miR-192	Chr2	6416980	6417059	+	CUGACCUAUGAAUUGACAGCC	GCACAGGGCUCUGACCUAUGAAUUGACAGCCAGUGCUCUCAUCUCCCCUCUGGCUGCCAAUUCCAUAGGUCACAGGUAUG
ssc-miR-194a	Chr2	6416779	6416854	+	UGUAACAGCAACUCCAUGUGG	UGCCACCCCCUGUAACAGCAACUCCAUGUGGAAGUGCCCACUAGUUCCAGUGGGGCUGCUGUUAUCUGGGGUGGGG
ssc-miR-210	Chr2	339074	339149	+	CUGUGCGUGUGACAGCGGCUGA	GCGCAGGGCAGCCACUGCCCACCGCACACUGCGCUGCUCCGGACCCACUGUGCGUGUGACAGCGGCUGAUCUGUCC
ssc-miR-23a	Chr2	65581838	65581907	+	AUCACAUUGCCAGGGAUUUCC	CGGCUGGGGUUCCUGGGGAUGGGAUUUGCUGCCUGUCACAAAUCACAUUGCCAGGGAUUUCCAAUCGACC
ssc-miR-24-1-5p	Chr2	65582174	65582245	+	GUGCCUACUGAGCUGAAACACAGU	CUCUGCCUCCCGUGCCUACUGAGCUGAAACACAGUUGAUUUGUGCAGACUGGCUCAGUUCAGCAGGAACAGG
ssc-miR-27a	Chr2	65582015	65582096	+	UUCACAGUGGCUAAGUUCCGC	UGGCCUGGGGAGCAGGGCUUAGCUGCUUGUGAGCAGGUCCACAGCAAGUCGUGUUCACAGUGGCUAAGUUCCGCCCCCUGGA
ssc-miR-340	Chr2	80118849	80118928	+	UUAUAAAGCAAUGAGACUGAUU	UACCUGGUGUGAUUAUAAAGCAAUGAGACUGAUUGUCAUAUGUCGUUUGUGGGAUCCGUCUCAGUUACUUUAUAGCCAUA
ssc-miR-378	Chr2	157640353	157640432	+	ACUGGACUUGGAGUCAGAAGGC	CCACCCAGGGCUCCUGACUCCAGGUCCUGUGUGUUGCCUGGAAAUAGCACUGGACUUGGAGUCAGAAGGCCUGCGUGGAG
ssc-miR-7142-3p	Chr2	7444711	7444770	-	UUUGUUGGCUCCUCUGAAGUGA	ACUCUCCGAGGGGCCUUCAAGGGCAAGUUCUUGUCACCUUUGUUGGCUCCUCUGAAGUGA
ssc-miR-874	Chr2	145381098	145381181	-	CUGCCCUGGCCCGAGGGACCGAC	UGGUGUUAGCCCUGCGGCCCCACGCACCAGGGUAAGAGAGACUCUCGCUUCCUGCCCUGGCCCGAGGGACCGACUGGCUGGGCC
ssc-miR-9-2	Chr2	98744572	98744658	-	UCUUUGGUUAUCUAGCUGUAUGA	GGAAGCGAGUUGUUAUCUUUGGUUAUCUAGCUGUAUGAGUGUAUUGGUCUUCAUAAAGCUAGAUAACCGAAAGUAAAAACUCCUUCA
ssc-miR-9820-5p	Chr2	146762443	146762517	-	GAGGAGGAGGGAAGAAAGGCU	ACCCUGCAGUGAGGAGGAGGGAAGAAAGGCUGCUGCUGUUCUUCUCGCAGUCUUCCAGCCCUCCCCCUGCAGCAG
ssc-let-7d-3p	Chr3	44867267	44867362	+	CUAUACGACCUGCUGCCUUUCU	GUUCCUAGGAAGAGGUAGUAGGUUGCAUAGUUUUAGGGCAGAGAUUUUGCCCACAAGGAGGUAACUAUACGACCUGCUGCCUUUCUUAGGGCCUUA
ssc-let-7d-5p	Chr3	44867267	44867362	+	AGAGGUAGUAGGUUGCAUAGUU	GUUCCUAGGAAGAGGUAGUAGGUUGCAUAGUUUUAGGGCAGAGAUUUUGCCCACAAGGAGGUAACUAUACGACCUGCUGCCUUUCUUAGGGCCUUA
ssc-let-7f	Chr3	44864800	44864896	-	UGAGGUAGUAGAUUGUAUAGUU	UCUAUCAGAGUGAGGUAGUAGAUUGUAUAGUUGUGGGGUAGUGAUUUUACCCUGUUCAGGAGAUAACUAUACAAUCUAUUGCCUUCCCUGAGGAGUA
ssc-miR-216	Chr3	90058975	90059079	+	UAAUCUCAGCUGGCAACUGUGAG	GAUGGCUGUGAGUUGGCUUAAUCUCAGCUGGCAACUGUGAGAUGUUCAUACAAUCCCCCACAGUGGUCUCUGGGAUUAUGCUAAACAGAGCAAUUUCCUUGCCCU
ssc-miR-217	Chr3	90065707	90065813	+	UACUGCAUCAGGAACUGAUUGGAU	AUAAUUAUUACAGAGUUUUUGAUGUCGCAGAUACUGCAUCAGGAACUGAUUGGAUAAGAAUUGGUCACCAUCAGUUCUUAAUGCAUUGCCUUCAGCAUCUAAACAAG
ssc-miR-324	Chr3	139855128	139855207	-	CGCAUCCCCUAGGGCAUUGGUGU	CUAUGCCUCCCCGCAUCCCCUAGGGCAUUGGUGUGAAGCUGGAGACCCACUGCCCCAGGUGCUGCUGGGGGUUGUAGUCU
ssc-miR-339-3p	Chr3	726710	726789	+	AGCUCCUCGAGGCCAGAGCCC	GCAGCCGCCGUCCCUGUCCUCCAGGAGCUCACUUACCUUGGGCCGUGAGCUCCUCGAGGCCAGAGCCCGUGUCUGCCUCU
ssc-miR-339-5p	Chr3	726710	726789	+	UCCCUGUCCUCCAGGAGCUCAC	GCAGCCGCCGUCCCUGUCCUCCAGGAGCUCACUUACCUUGGGCCGUGAGCUCCUCGAGGCCAGAGCCCGUGUCUGCCUCU
ssc-miR-7135-3p	Chr3	29052266	29052324	+	AUCUGUCUGUGUCUCUGAGCAG	UCUCUGAGACACUGACUGUGGGGGUAUGUGUGUGUCCAUCUGUCUGUGUCUCUGAGCAG
ssc-miR-7137-3p	Chr3	10664432	10664491	+	AGCUGGUCUGGGAGUUCCCGGG	CGGGGGAACUCCCAGACCAGCUUCCACUCCCUUCAAGAAGCUGGUCUGGGAGUUCCCGGG
ssc-miR-7137-5p	Chr3	10664432	10664491	+	CGGGGGAACUCCCAGACCAGC	CGGGGGAACUCCCAGACCAGCUUCCACUCCCUUCAAGAAGCUGGUCUGGGAGUUCCCGGG
ssc-miR-137	Chr4	131567078	131567159	-	UUAUUGCUUAAGAAUACGCGUAG	ACUCUCUUCGGUGACGGGUAUUCUUGGGUGGAUAAUACGGAUUACGUUGUUAUUGCUUAAGAAUACGCGUAGUCGAGGAGAG
ssc-miR-190b	Chr4	104457810	104457892	+	UGAUAUGUUUGAUAUUGGGUUG	UGCUUCUGUGUGAUAUGUUUGAUAUUGGGUUGUUUAAUUAGGAACCAACUAAAUGUCAAACAUAUUCUUACAGCAGUAGGCAA
ssc-miR-2411	Chr4	104285506	104285588	-	UGGAGUGACUGUCAGAUGCAGC	AGAGGCAAUGUGGAGUGACUGUCAGAUGCAGCCAUCAGAAUAGGUGAUUUGGCUGAACUGUCAUACUCCCACAUCCUCCACCA
ssc-miR-30b-3p	Chr4	6717643	6717718	+	CUGGGAGGUGGAUGUUUACUU	UUUCAGUUCGUGUAAACAUCCUACACUCAGCUGUAAUACAUGGAUUGGCUGGGAGGUGGAUGUUUACUUCAGCUGA
ssc-miR-30b-5p	Chr4	6717643	6717718	+	UGUAAACAUCCUACACUCAGCU	UUUCAGUUCGUGUAAACAUCCUACACUCAGCUGUAAUACAUGGAUUGGCUGGGAGGUGGAUGUUUACUUCAGCUGA
ssc-miR-30d	Chr4	6713518	6713596	+	UGUAAACAUCCCCGACUGGAAGCU	CUGUUGUUGUAAACAUCCCCGACUGGAAGCUGUAAGACAUAGCUAAGCUUUCAGUCAGAUGUUUGCUGCCACCGACUCU
ssc-miR-9-1	Chr4	102543210	102543298	-	UCUUUGGUUAUCUAGCUGUAUGA	CGGGGUUGGUUGUUAUCUUUGGUUAUCUAGCUGUAUGAGUGGUGUGGAGUCUUCAUAAAGCUAGAUAACCGAAAGUAAAAAUAACCCCA
ssc-miR-92b-3p	Chr4	103407102	103407181	-	UAUUGCACUCGUCCCGGCCUCC	GCGGGCGGGAGGGACGGGACGCGGUGCAGUGUUGUUCUUUCCCCUGCCAAUAUUGCACUCGUCCCGGCCUCCGGCCCCCC
ssc-miR-92b-5p	Chr4	103407102	103407181	-	AGGGACGGGACGCGGUGCAGUGUU	GCGGGCGGGAGGGACGGGACGCGGUGCAGUGUUGUUCUUUCCCCUGCCAAUAUUGCACUCGUCCCGGCCUCCGGCCCCCC
ssc-miR-9858-5p	Chr4	56174501	56174578	+	UUCCUGAGUCGGACUGGGCU	GGCUCCGGGGUUCCUGAGUCGGACUGGGCUGCGGAGCGUCUACACGCACCCCAUCCCCCUCCGGAGCGCUGAGGCUGG
ssc-let-7i	Chr5	30021224	30021308	+	UGAGGUAGUAGUUUGUGCU	CUGGCUGAGGUAGUAGUUUGUGCUGUUGGUCGGGUUGUGACAUUGCCCGCUGUGGAGAUAACUGCGCAAGCUACUGCCUUGCUAG
ssc-miR-1249	Chr5	1499712	1499793	+	ACGCCCUUCCCCCCCUUCUUCA	UGUUUGCAUGGGGAGGAGGGAGGAGAUGGGCCAAGUUCCCUCUGCCUGGAACGCCCUUCCCCCCCUUCUUCACCUAGCGAAC
ssc-miR-135	Chr5	90552047	90552146	-	UAUGGCUUUUUAUUCCUAUGUGA	AGAUAAAUUCACUCUAGUGCUUUAUGGCUUUUUAUUCCUAUGUGAUAGUAAUAAAGUCUCAUGUAGGGAUGGAAGCCAUGAAAUACAUUGUGAAAAAUCA
ssc-miR-148b-3p	Chr5	20388191	20388270	+	UCAGUGCAUCACAGAACUUUGU	AUUUGAGGUGAAGUUCUGUUAUACACUCAGGCUGUGGCUCUCUGAAAGUCAGUGCAUCACAGAACUUUGUCUCGAAAGCU
ssc-miR-148b-5p	Chr5	20388191	20388270	+	GAAGUUCUGUUAUACACUCAGGC	AUUUGAGGUGAAGUUCUGUUAUACACUCAGGCUGUGGCUCUCUGAAAGUCAGUGCAUCACAGAACUUUGUCUCGAAAGCU
ssc-miR-196a	Chr5	19654956	19655062	-	UAGGUAGUUUCAUGUUGUUGGG	UUGCUCAGCUGAUCUGUGGCUUAGGUAGUUUCAUGUUGUUGGGAUUGAGUUUUGAACUCGGCAACAAGAAACUGCCUGAGUUACAUCAGUCGGUUAUCGUCGAGGGC
ssc-miR-331-3p	Chr5	92224978	92225057	-	GCCCCUGGGCCUAUCCUAGAA	UUGUUUGGGUUUGUUCUAGGUAUGGUCCCAGGGAUCCCAGAUCAAACCAGGCCCCUGGGCCUAUCCUAGAACCAACCUAA
ssc-miR-331-5p	Chr5	92224978	92225057	-	UCUAGGUAUGGUCCCAGGGAU	UUGUUUGGGUUUGUUCUAGGUAUGGUCCCAGGGAUCCCAGAUCAAACCAGGCCCCUGGGCCUAUCCUAGAACCAACCUAA
ssc-miR-615	Chr5	19690659	19690746	-	UCCGAGCCUGGGUCUCCCUCU	GGGAGGGGCGGGAGGGGGCUCCCCGGUGCUCGGAUCUCGAGGGUGCUUAUUGUUCGGUCCGAGCCUGGGUCUCCCUCUCCCCCCCACC
ssc-miR-7134-3p	Chr5	5388521	5388582	+	AUGCGGAACCUGCGGAUACGG	AUGUCCGCGGGUUCCCUAUCCCGGGUUGGUUGAGUUCGCGGAUGCGGAACCUGCGGAUACGG
ssc-miR-7134-5p	Chr5	5388521	5388582	+	AUGUCCGCGGGUUCCCUAUCC	AUGUCCGCGGGUUCCCUAUCCCGGGUUGGUUGAGUUCGCGGAUGCGGAACCUGCGGAUACGG
ssc-miR-7139-3p	Chr5	109259471	109259530	+	UAGGGCACAGGAUGGGAUGAGG	CCAUUCCUUCGUCUGUGCACUAGAAAAAUAACAGUACCUAGGGCACAGGAUGGGAUGAGG
ssc-miR-7139-5p	Chr5	109259471	109259530	+	CCAUUCCUUCGUCUGUGCACUAG	CCAUUCCUUCGUCUGUGCACUAGAAAAAUAACAGUACCUAGGGCACAGGAUGGGAUGAGG
ssc-let-7e	Chr6	51858376	51858455	+	UGAGGUAGGAGGUUGUAUAGUU	GCCCCGGGCUGAGGUAGGAGGUUGUAUAGUUGAGGAGGACACCCACGGAGAUCACUAUACGGCCUCCUAGCUUUCCCCAG
ssc-miR-101	Chr6	135736115	135736195	-	UACAGUACUGUGAUAACUGAA	GGCUGCCCUGGCUCAGUUAUCACAGUGCUGAUGCUGUCCAUUCUAAAGGUACAGUACUGUGAUAACUGAAGGAUGGCAGCC
ssc-miR-125a	Chr6	51858852	51858931	-	UCCCUGAGACCCUUUAACCUGUG	GGCCUCUGAGUCCCUGAGACCCUUUAACCUGUGAGGACAUCCAGGGUCACAGGUGAGGUUCUUGGGAGCCUGGCGUCCGG
ssc-miR-150	Chr6	50309879	50309955	-	UCUCCCAACCCUUGUACCAGUG	CUCGGCCCUAUCUCCCAACCCUUGUACCAGUGCGUGCCUCAGUCCCUGGUACAGGAAUGGGGGGCAGGGACCUGGGG
ssc-miR-186	Chr6	131558966	131559047	+	CAAAGAAUUCUCCUUUUGGGCUU	UGCUUAUAACUUUCCAAAGAAUUCUCCUUUUGGGCUUUAUGAUUUUAUUUUAAGCCCAAAGGUGAAUUUUUUGGGAAGUUUG
ssc-miR-2320-3p	Chr6	60147823	60147903	-	CGAUGAUGGUCCCUGUGUUUG	GCUGUCCCCAUGGCACAGGGUCCAGCUGUCGGCUGUAAUACCCGAUGGGUCGAUGAUGGUCCCUGUGUUUGGGGCGAGCAC
ssc-miR-2320-5p	Chr6	60147823	60147903	-	UGGCACAGGGUCCAGCUGUCGG	GCUGUCCCCAUGGCACAGGGUCCAGCUGUCGGCUGUAAUACCCGAUGGGUCGAUGAUGGUCCCUGUGUUUGGGGCGAGCAC
ssc-miR-30c-1-3p	Chr6	157473595	157473674	-	CUGGGAGAGGGUUGUUUACU	CGUAGUGCGUGUAAACAUCCUACACUCUCAGCUGUGAGCUCGAGGUGGCUGGGAGAGGGUUGUUUACUCCUUCUGCCAUG
ssc-miR-30e-3p	Chr6	157476655	157476734	-	CUUUCAGUCGGAUGUUUACAGC	UUUGCCACUGUAAACAUCCUUGACUGGAAGCUGUGAGGCGUUCCCAGGAGCUUUCAGUCGGAUGUUUACAGCGGCAGGCU
ssc-miR-30e-5p	Chr6	157476655	157476734	-	UGUAAACAUCCUUGACUGGAAGCU	UUUGCCACUGUAAACAUCCUUGACUGGAAGCUGUGAGGCGUUCCCAGGAGCUUUCAGUCGGAUGUUUACAGCGGCAGGCU
ssc-miR-328	Chr6	25134077	25134156	-	CUGGCCCUCUCUGCCCUUCCGU	GGAGCGGGGGGGCAGGAGGGGCUCAGGGAGAAAGUGUGUGCCGCCCCUGGCCCUCUCUGCCCUUCCGUCCCCCGUUCCUG
ssc-miR-371-5p	Chr6	52738857	52738934	+	ACUCAAACUGUGGGGGCACUUU	AGCCUGUGGUACUCAAACUGUGGGGGCACUUUCUGGUCUAGGGAGGGAAGUGCCGCCAUUUUUUGAGUGUUACCGAUU
ssc-miR-4331	Chr6	60130099	60130178	-	UGUGGCUGUGGUGUAGGCCAGC	CCAUGAGCUAUGGCGUAGAUCACAGACACAGCUCAGAUCUGGCAUUGCUGUGGCUGUGGUGUAGGCCAGCAGCUUUGCUC
ssc-miR-6782-3p	Chr6	956763	956837	+	UGACCUCUGGUCUCCCGCCCUG	CCUGCGGGUGGUGUGGGGGAAGGCAGGGGUGCGGCCUCCAGCCUGACCUCUGGUCUCCCGCCCUGCUGCCUUCGG
ssc-miR-769-3p	Chr6	47579825	47579904	+	CUGGGAUCUCUGGGGUCUUGGUU	UGCGCUCUGACCUGAGACCUCUGGGUUCUGAGCUGUGAUGUUGCUUCCAAGCUGGGAUCUCUGGGGUCUUGGUUCAGGGU
ssc-miR-769-5p	Chr6	47579825	47579904	+	UGAGACCUCUGGGUUCUGAGC	UGCGCUCUGACCUGAGACCUCUGGGUUCUGAGCUGUGAUGUUGCUUCCAAGCUGGGAUCUCUGGGGUCUUGGUUCAGGGU
ssc-miR-99b	Chr6	51858217	51858286	+	CACCCGUAGAACCGACCUUGCG	GGCACCCACCCGUAGAACCGACCUUGCGGGGCCUUCGCCGCACACAAGCUCGUGUCUGUGGGUCCGUGUC
ssc-miR-127	Chr7	132099553	132099632	+	UCGGAUCCGUCUGAGCUUGGCU	AUCGCUGUCUCCAGCCUGCUGAAGCUCAGAGGGCUCUGAUUCAGAAAGAUCAUCGGAUCCGUCUGAGCUUGGCUGGUCGG
ssc-miR-133b	Chr7	52430290	52430369	+	UUUGGUCCCCUUCAACCAGCUAU	CCUGCUCUGGCUGGUCAAACGGAACCAAGUCCGUCUUCCUGAGAGGUUUGGUCCCCUUCAACCAGCUAUAGCAGGGCUGG
ssc-miR-136	Chr7	132079194	132079275	+	ACUCCAUUUGUUUUGAUGAUGGA	UGAGCCCUCGGAGGACUCCAUUUGUUUUGAUGAUGGAUUCUUACGCUCCAUCAUCGUCUCAAAUGAGUCUUCAGAGGGUUCU
ssc-miR-1839-5p	Chr7	57683204	57683283	-	AAGGUAGAUAGAACAGGUCUUG	CCUAAAUGAAAAGGUAGAUAGAACAGGUCUUGUUUGCAAGAUGAAUUCAAGACCUACUUUUCUACCAACAGCAAUUACAC
ssc-miR-184	Chr7	53883626	53883708	+	UGGACGGAGAACUGAUAAGGGU	CCAGUCACAUCCCCUUAUCACUUUUCCAGCCAGCUUUGUGACUCUAAAUGUUGGACGGAGAACUGAUAAGGGUAGGUGAUUGA
ssc-miR-206	Chr7	52426445	52426524	+	UGGAAUGUAAGGAAGUGUGUGA	UUCCCGAGGCCACAUGCUUCUUUAUAUCCCCAUACGGAUUACUUGACUAUGGAAUGUAAGGAAGUGUGUGAUCUCGUUAA
ssc-miR-219a	Chr7	29752701	29752783	-	AGAGUUGAGUCUGGACGUCCCG	CCGCGGCUCUUGAUUGUCCAAACGCAAUUCUCGAGUCUAUAGCUCUGGCCGAGAGUUGAGUCUGGACGUCCCGAGCCGUCGCC
ssc-miR-342	Chr7	130281629	130281708	-	UCUCACACAGAAAUCGCACCCGUCA	AAGGUGAGGGUGCUAUCUGUGACUGAGGGACAUGGCGCAUAGAACUGUCUCACACAGAAAUCGCACCCGUCACCUUGGCC
ssc-miR-345-3p	Chr7	128658300	128658379	+	CCCUGAACUAGGGGUCUGGAG	AACCCAGGUCUGCUGACUCCUAGUCCAGUGCUUGUGAUGGCUGGUGGGCCCUGAACUAGGGGUCUGGAGGCCUGGGUUUG
ssc-miR-345-5p	Chr7	128658300	128658379	+	GCUGACUCCUAGUCCAGUGC	AACCCAGGUCUGCUGACUCCUAGUCCAGUGCUUGUGAUGGCUGGUGGGCCCUGAACUAGGGGUCUGGAGGCCUGGGUUUG
ssc-miR-370	Chr7	133847437	133847516	+	GCCUGCUGGGGUGGAACCUGGU	AAGACAGAGAAGCCAGGUCACGUCUCUGCAGUUACACAGCUCACGAGUGCCUGCUGGGGUGGAACCUGGUCUGUCUGUCU
ssc-miR-432-5p	Chr7	132079003	132079082	+	UCUUGGAGUAGGUCAUUGGGU	UCCAGGUCUUGGAGUAGGUCAUUGGGUGGAUCCUUUAUUUCCCUAUGUGGGCCACUGGAUGGCUCCUCCAUGGCUUGGAG
ssc-miR-493-3p	Chr7	132069400	132069482	-	UGAAGGUCUACUGUGUGCCAGG	CCCCAGGGCCUUGUACAUGGUAGGCUUUCAUUCAUUCGUUUGCACAUGCGGUGAAGGUCUACUGUGUGCCAGGCCCUGUGCCA
ssc-miR-493-5p	Chr7	132069400	132069482	-	UUGUACAUGGUAGGCUUUCAUU	CCCCAGGGCCUUGUACAUGGUAGGCUUUCAUUCAUUCGUUUGCACAUGCGGUGAAGGUCUACUGUGUGCCAGGCCCUGUGCCA
ssc-miR-7136-5p	Chr7	8701439	8701498	+	UCUGGUCCAGACACUGUGGAGC	UCUGGUCCAGACACUGUGGAGCUGAAGAGACCAACACUUCUCAGUGUUUGAACCAGAAGC
ssc-miR-7857-3p	Chr7	22962941	22963028	+	AUUGUUCUCCAACCUGGCUCUU	CUAUUGAAGCAUAGCCAGUUUGGGAAGAAUGCUGUUACCCUCAAGGAAGAAACUGGAUUGUUCUCCAACCUGGCUCUUUAGUUACCAG
ssc-miR-9	Chr7	59924193	59924273	+	UCUUUGGUUAUCUAGCUGUAUG	CCCGUUUCUCUCUUUGGUUAUCUAGCUGUAUGAGUGCCACAGAGCCGUCAUAAAGCUAGAUAACCGAAAGUAGAAAUGACU
ssc-miR-9841-3p	Chr7	4037102	4037189	-	UCUAGCAUCGAGCACCCGCCU	CAGGAAGUGGGUGGGUGCUCGAUGCUAGAUGGGCACAGACAAUGGUAAUAAAUAACAUCUAGCAUCGAGCACCCGCCUACUAACUGGC
ssc-miR-9860-5p	Chr7	106158351	106158431	-	UUGCCCGAGAGCUUGGACCGC	GGCCUUUCUCUUGCCCGAGAGCUUGGACCGCGCGUUGCAGUGGGGUGACGCGAGGUUCAGCCCGGGCCUCCUCGAAGGCUG
ssc-miR-218	Chr8	15443762	15443845	-	AUGGUUCUGUCAAGCACCAUG	AUAAUUAUUACAGAGUUUUUGAUGUCGCAGAUACUGCAUCAGGAACUGAUUGGAUAAGAAUUGGUCACCAUCAGUUCUUAAUGCAUUGCCUUCAGCAUCUAAACAAG
ssc-miR-218-5p	Chr8	15443762	15443845	-	UUGUGCUUGAUCUAACCAUGU	AGAUUUUCUGUUGUGCUUGAUCUAACCAUGUGGUUGCCAGGUAUGAGUAAAACAUGGUUCUGUCAAGCACCAUGGAACGUCACG
ssc-miR-574	Chr8	31672459	31672538	+	CACGCUCAUGCACACACCCACA	UGGGUGCGGGCGUGUGAGUGUGUGUGUGUGAGUGUGUGUCGCUCCGGGUCCACGCUCAUGCACACACCCACACGCCCGCA
ssc-miR-95	Chr8	4277238	4277318	+	UUCAACGGGUAUUUAUUGAGCA	AACACAGUGGGCGCUCAAUAAAUGUUUGUUGAAUUGAGAUGCGUUAAAUUCAACGGGUAUUUAUUGAGCACCCACUCUGUG
ssc-miR-9843-3p	Chr8	122371904	122371984	-	UCUGUGAACUAGAAACCUCUGG	UACACAGCUUUCCAGAGGUUUCCAGCUUAUAGGAUAUUCAUAUGGUAGUUCUGUGAACUAGAAACCUCUGGAAAGUGGUGU
ssc-let-7a	Chr9	54378059	54378138	-	UGAGGUAGUAGGUUGUAUAGUU	CCCAGGUUGAGGUAGUAGGUUGUAUAGUUUAGAAUUGUAUCAAGGGAGAUAACUGUACAGCCUCCUAGCUUUCCUUGGGU
ssc-miR-100	Chr9	54383382	54383461	+	AACCCGUAGAUCCGAACUUGUG	AGGCCUGUUGCCACAAACCCGUAGAUCCGAACUUGUGCUGAUAGUGCACACAAGCUUGUGUCUAUAGGUAUGUGUCUGUG
ssc-miR-125b	Chr9	54334908	54334987	+	UCCCUGAGACCCUAACUUGUGA	CCUCUCAGUCCCUGAGACCCUAACUUGUGAUGUUUACCGUUUAAAUCCACGGGUUAGGCUCUUGGGAGCUGCGAGCCGUG
ssc-miR-139-3p	Chr9	7935635	7935702	-	UGGAGACGCGGCCCUGUUGGAGU	GUGUAUUCUACAGUGCACGUGUCUCCAGUGUGGCUCGGAGGCUGGAGACGCGGCCCUGUUGGAGUAAC
ssc-miR-139-5p	Chr9	7935635	7935702	-	UCUACAGUGCACGUGUCUCCAG	GUGUAUUCUACAGUGCACGUGUCUCCAGUGUGGCUCGGAGGCUGGAGACGCGGCCCUGUUGGAGUAAC
ssc-miR-199a-3p	Chr9	126105251	126105326	-	ACAGUAGUCUGCACAUUGGUUA	UCCGUCGCCCCAGUGUUCAGACUACCUGUUCAGGACAAUGCCGUUGUACAGUAGUCUGCACAUUGGUUAGACUGGG
ssc-miR-199a-5p	Chr9	126105251	126105326	-	CCCAGUGUUCAGACUACCUGUUC	UCCGUCGCCCCAGUGUUCAGACUACCUGUUCAGGACAAUGCCGUUGUACAGUAGUCUGCACAUUGGUUAGACUGGG
ssc-miR-205	Chr9	146808292	146808360	-	UCCUUCAUUCCACCGGAGUCUG	CUCUUGUCCUUCAUUCCACCGGAGUCUGUCUCAUACCCAACCAGAUUUCAGUGGAGUGAAGCUCAGGAG
ssc-miR-214	Chr9	126099461	126099570	-	ACAGCAGGCACAGACAGGCAG	GGCCUGGCUGGACGGAGUUGUCAUGUGUCUGCCUGUCUACACUUGCUGUGCAGAACAUCCGCUCACCUGUACAGCAGGCACAGACAGGCAGUCACAUGACAACCCAGCCU
ssc-miR-29b	Chr9	148552438	148552521	+	UAGCACCAUUUGAAAUCAGUGUU	CUUCUGGAAGCUGGUUUCACAUGGUGGCUUAGAUUUUUCCAUCUUUGUAUCUAGCACCAUUUGAAAUCAGUGUUUUAGGAGUAA
ssc-miR-29c	Chr9	148552997	148553084	+	UAGCACCAUUUGAAAUCGGUUA	AUCUCUUACACAGGCUGACCGAUUUCUCCUGGUGUUCAGAGUCUGUUUUUGUCUAGCACCAUUUGAAAUCGGUUAUGAUGUAGGGGGA
ssc-miR-326	Chr9	10800191	10800281	-	CCUCUGGGCCCUUCCUCCAG	UCUGUCUGUUGGGCUGGAGGCAGGGCCUUUGUGCAGGCGGGUUGUGCUCAGAUCGCCUCUGGGCCCUUCCUCCAGCCCAGAGGCGGAUUCA
ssc-miR-34c	Chr9	44166873	44166952	-	AGGCAGUGUAGUUAGCUGAUUGC	AGUCUAGUUACUAGGCAGUGUAGUUAGCUGAUUGCUGAUAAAACCAAUCACUAACCACACGGCCAGGUAAAAAGAUUUGG
ssc-miR-708-3p	Chr9	15120477	15120556	-	CAACUAGACUGUGAGCUUCUAGA	CCCUCAAGGAGCUUACAAUCUAGCUGGGGGUGAAUGACUUGCACAUGAACGCAACUAGACUGUGAGCUUCUAGAGGGCAG
ssc-miR-708-5p	Chr9	15120477	15120556	-	AAGGAGCUUACAAUCUAGCUGGG	CCCUCAAGGAGCUUACAAUCUAGCUGGGGGUGAAUGACUUGCACAUGAACGCAACUAGACUGUGAGCUUCUAGAGGGCAG
ssc-miR-7143-3p	Chr9	31199350	31199410	+	UCUGCACUUGAAGCUGAGACUGA	AAGCUCAGCUCUGAAGUGCAGAGGCUGUUUGCACUUCCUCUGCACUUGAAGCUGAGACUGA
ssc-miR-194b-5p	Chr10	11786871	11786948	-	UGUAACAGCGACUCCAUGUGGA	CGCCAUCAGCUGUAACAGCGACUCCAUGUGGACUGUGCCCCAAUUUCCAGUGGAGAUGCUGUUACCUUUGACGGCGAC
ssc-miR-215	Chr10	11786567	11786662	-	AUGACCUAUGAAUUGACAGAC	AGAGAUGGUGUACAGGAAAAUGACCUAUGAAUUGACAGACAAUGUGGCUAAAUCUGUCUGUCAUUUCUGUAGGCCAAUAUUCUGUAUAUCUCUGCU
ssc-miR-23b	Chr10	31341114	31341193	-	AUCACAUUGCCAGGGAUUACCA	CUCUGGCUGCUUGGGUUCCUGGCAUGCUGAUUUGUGACUUAAGAUUAAAAUCACAUUGCCAGGGAUUACCACGCAGCCAC
ssc-miR-24-2-5p	Chr10	31340334	31340413	-	GUGCCUACUGAGCUGAUAUCAGU	GACCCGCCCUCCGGUGCCUACUGAGCUGAUAUCAGUUCUCAUUUUACACACUGGCUCAGUUCAGCAGGAACAGGAGUCGA
ssc-miR-24-3p	Chr10	31340334	31340413	-	UGGCUCAGUUCAGCAGGAACAG	GACCCGCCCUCCGGUGCCUACUGAGCUGAUAUCAGUUCUCAUUUUACACACUGGCUCAGUUCAGCAGGAACAGGAGUCGA
ssc-miR-27b-3p	Chr10	31340880	31340959	-	UUCACAGUGGCUAAGUUCUGC	ACGAGGUGCAGAGCUUAGCUGAUUGGUGAACAGUGACUGGUUUCCGCUUUGUUCACAGUGGCUAAGUUCUGCACCUGAAG
ssc-miR-27b-5p	Chr10	31340880	31340959	-	AGAGCUUAGCUGAUUGGUGAACA	ACGAGGUGCAGAGCUUAGCUGAUUGGUGAACAGUGACUGGUUUCCGCUUUGUUCACAGUGGCUAAGUUCUGCACCUGAAG
ssc-miR-664-3p	Chr10	11890513	11890592	+	UAUUCAUUUAUCUCCCAGCCUACA	GAACAUUGAAACAGGCUAGGAGAAGUGAUUGGAUAGAAAAUGGUAUUCUAUUCAUUUAUCUCCCAGCCUACAAAAAGAAA
ssc-miR-664-5p	Chr10	11890513	11890592	+	CAGGCUAGGAGAAGUGAUUGGAU	GAACAUUGAAACAGGCUAGGAGAAGUGAUUGGAUAGAAAAUGGUAUUCUAUUCAUUUAUCUCCCAGCCUACAAAAAGAAA
ssc-miR-7	Chr10	35113341	35113449	+	UGGAAGACUAGUGAUUUUGUUGUU	UGGAUGUUGGUCUAGUUCUGUGUGGAAGACUAGUGAUUUUGUUGUUUUUAGAUAACUAAAUCGACAACAAAUCACAGUCUGCCAUAUGGCACAGGCCAUGCCUCUACAG
ssc-miR-17-3p	Chr11	66610060	66610136	+	ACUGCAGUGAAGGCACUUGUAG	GAAUAAUGUCAAAGUGCUUACAGUGCAGGUAGUGAUAAUGUGCAUCUACUGCAGUGAAGGCACUUGUAGCAUUAUGG
ssc-miR-17-5p	Chr11	66610060	66610136	+	CAAAGUGCUUACAGUGCAGGUAG	GAAUAAUGUCAAAGUGCUUACAGUGCAGGUAGUGAUAAUGUGCAUCUACUGCAGUGAAGGCACUUGUAGCAUUAUGG
ssc-miR-18a	Chr11	66610195	66610286	+	UAAGGUGCAUCUAGUGCAGAUA	GUGCUUUUUGUUCUAAGGUGCAUCUAGUGCAGAUAGUGAAGUAGAUUAGCAUCUACUGCCCUAAGUGCUCCUUCUGGCAUAAGAAGUUAUGU
ssc-miR-19a	Chr11	66610343	66610424	+	UGUGCAAAUCUAUGCAAAACUGA	GCAGUCCUCUGUUAGUUUUGCAUAGUUGCACUACAAGAAGAAUGUAGUUGUGCAAAUCUAUGCAAAACUGAUGGUGGCCUGC
ssc-miR-19b	Chr11	66610642	66610721	+	UGUGCAAAUCCAUGCAAAACUGA	CUGUUCUAUGGUUAGUUUUGCAGGUUUGCAUCCAGCUGUGUGAUAUUCUGCUGUGCAAAUCCAUGCAAAACUGACUGUGG
ssc-miR-20a	Chr11	66610513	66610583	+	UAAAGUGCUUAUAGUGCAGGUA	GUAGCACUAAAGUGCUUAUAGUGCAGGUAGUGUUUAGUUAUCUACUGCAUUAUGAGCACUUAAAGUACUGC
ssc-miR-22-3p	Chr11	75463716	75463810	+	AAGCUGCCAGUUGAAGAACUGU	GAGCCGCAGUAGUUCUUCAGUGGCAAGCUUUAUGUCCUGACCCAGCUAAAGCUGCCAGUUGAAGAACUGUUGCCCUCUGC
ssc-miR-22-5p	Chr11	75463716	75463810	+	AGUUCUUCAGUGGCAAGCUUUA	GAGCCGCAGUAGUUCUUCAGUGGCAAGCUUUAUGUCCUGACCCAGCUAAAGCUGCCAGUUGAAGAACUGUUGCCCUCUGC
ssc-miR-7144-5p	Chr11	81643736	81643789	+	ACUUUCCCGGGAUUUGGAGCGC	ACUUUCCCGGGAUUUGGAGCGCUUCCGCACGCGCUCCUUGUCCCGAGACCGCGA
ssc-miR-92a	Chr11	66610762	66610841	+	UAUUGCACUUGUCCCGGCCUGU	CUUUCUACACAGGUUGGGAUCGGUUGCAAUGCUGUGUUUCUGUAUGGUAUUGCACUUGUCCCGGCCUGUUGAGUUUGGUG
ssc-miR-10a-3p	Chr12	24791267	24791346	-	CAAAUUCGUAUCUAGGGGAAU	UCUGUAUAUACCCUGUAGAUCCGAAUUUGUGUAAGGAAUUUUGUGGUCACAAAUUCGUAUCUAGGGGAAUAUGUAGUUGA
ssc-miR-10a-5p	Chr12	24791267	24791346	-	UACCCUGUAGAUCCGAAUUUGU	UCUGUAUAUACCCUGUAGAUCCGAAUUUGUGUAAGGAAUUUUGUGGUCACAAAUUCGUAUCUAGGGGAAUAUGUAGUUGA
ssc-miR-132	Chr12	50015722	50015799	-	UAACAGUCUACAGCCAUGGUCG	CUCCAGGGCAACCGUGGCUUUCGAUUGUUACUGUGGGAACCGGAGGUAACAGUCUACAGCCAUGGUCGCCCCGCAGCA
ssc-miR-142-3p	Chr12	36203916	36203995	+	UGUAGUGUUUCCUACUUUAUGG	GUGCAGUCACCCAUAAAGUAGAAAGCACUACUAACAGCACUGGAGGGUGUAGUGUUUCCUACUUUAUGGAUGAGUGUACU
ssc-miR-142-5p	Chr12	36203916	36203995	+	CAUAAAGUAGAAAGCACUACU	GUGCAGUCACCCAUAAAGUAGAAAGCACUACUAACAGCACUGGAGGGUGUAGUGUUUCCUACUUUAUGGAUGAGUGUACU
ssc-miR-144	Chr12	47176953	47177028	+	UACAGUAUAGAUGAUGUAC	GCCCUGGCUGGGAUAUCAUCAUAUACUGUAAGUUUGCGAUGAGACACUACAGUAUAGAUGAUGUACUAGUCCGGGU
ssc-miR-152	Chr12	24289536	24289615	-	UCAGUGCAUGACAGAACUUGG	CGGCCCAGGUUCUGUGAUACACUCCGACUCGGGCUCUGGAGCAGUCAGUGCAUGACAGAACUUGGGCCCGGACGGACCUU
ssc-miR-193a-3p	Chr12	45165038	45165117	-	AACUGGCCUACAAAGUCCCAGU	GCGGGAGCUGAGGGCUGGGUCUUUGCGGGCGAGAUGAGGGUGUUGGUUCAACUGGCCUACAAAGUCCCAGUCCUCGGCCC
ssc-miR-193a-5p	Chr12	45165038	45165117	-	UGGGUCUUUGCGGGCGAGAUGA	GCGGGAGCUGAGGGCUGGGUCUUUGCGGGCGAGAUGAGGGUGUUGGUUCAACUGGCCUACAAAGUCCCAGUCCUCGGCCC
ssc-miR-195	Chr12	54717315	54717394	+	UAGCAGCACAGAAAUAUUGGC	CAGCCCCCCUGGCUCUAGCAGCACAGAAAUAUUGGCACCGGGCGGAGAGUCUGCCAGUAUUGGCUGUGCUGCCCCAGGCA
ssc-miR-21	Chr12	37340385	37340476	+	UAGCUUAUCAGACUGAUGUUGA	UGUACCACCUUGUCGGGUAGCUUAUCAGACUGAUGUUGACUGUUGAAUCUCAUGGCAACAGCAGUCGAUGGGCUGUCUGACAUUUUGGUAUC
ssc-miR-212	Chr12	50016151	50016232	-	ACCUUGGCUCUAGACUGCUUACU	GCGCGCCGGCACCUUGGCUCUAGACUGCUUACUGCCCGGGCCGCCCUCAGUAACAGUCUCCAGUCACGGCCACCGACGCCUG
ssc-miR-338	Chr12	1507084	1507162	+	UCCAGCAUCAGUGAUUUUGUUG	CCGUCCUCCCCAACAAUAUCCUGGUGCUGAGUGAUGACACACGCAACUCCAGCAUCAGUGAUUUUGUUGAAGAGGGCAG
ssc-miR-365-3p	Chr12	45152792	45152871	-	UAAUGCCCCUAAAAAUCCUUAU	AAAAAUGAGGGACUUUCAGGGGCAGCUGUGUUUUCUGACUCAGUCAUAAUGCCCCUAAAAAUCCUUAUUGUUCUUGCAGU
ssc-miR-365-5p	Chr12	45152792	45152871	-	GAGGGACUUUCAGGGGCAGCUGU	AAAAAUGAGGGACUUUCAGGGGCAGCUGUGUUUUCUGACUCAGUCAUAAUGCCCCUAAAAAUCCUUAUUGUUCUUGCAGU
ssc-miR-423-3p	Chr12	48287019	48287098	-	CCUCAUUAAAUGUUUGUUGAAUGA	ACAUUGUAGGCCUCAUUAAAUGUUUGUUGAAUGAAAAAAUGAAUCAUCAACAGACAUUAAUUGGGCGCCUGCUCUGUG
ssc-miR-423-5p	Chr12	48287019	48287098	-	UGAGGGGCAGAGAGCGAGACUUU	AAGUUAGGCUGAGGGGCAGAGAGCGAGACUUUUCUAUUUUCCAAAAGCUCGGUCUGAGGCCCCUCAGUCUUGCUUCCUAC
ssc-miR-451	Chr12	47177114	47177178	+	AAACCGUUACCAUUACUGAGUU	GGGGGUGGCGAGCAAACCGUUACCAUUACUGAGUUUAGUAAUGGUAACGGUUCUCUUGCUGCACC
ssc-miR-497	Chr12	54717025	54717104	+	CAGCAGCACACUGUGGUUUGU	CCCGCCCCAGCAGCACACUGUGGUUUGUACGGCACUGUGGCCACGUCCAAACCACACUGUGGUGUUAGAGCGAGGGUGGG
ssc-miR-744	Chr12	59358203	59358282	+	UGCGGGGCUAGGGCUAACAGCA	GCAGGGUGCGGGGCUAGGGCUAACAGCAGUCUUACUGAAGGUUUCCUGGAAACCACGCACAUGCUGUUGCCACUAACCUC
ssc-let-7c	Chr13	191559336	191559429	+	UGAGGUAGUAGGUUGUAUGGUU	UGAGGUAGUAGGUUGUAUGGUUUAGAGUUACACCGUGGGAGUUAACUGUACAACCUUCUAGCUUUCC
ssc-let-7g	Chr13	37599004	37599083	+	UGAGGUAGUAGUUUGUACAGUU	GGCUGAGGUAGUAGUUUGUACAGUUUGAGGGUCUAUGAUACCACCCGGUACAGGAGAUAACUGUACAGGCCACUGCCUUG
ssc-miR-138	Chr13	30329402	30329486	+	AGCUGGUGUUGUGAAUCAGGC	GCGGUGGGGCAGCUGGUGUUGUGAAUCAGGCCGUUGCCAAUCAGAGAACGGCUACUUCACAACACCAGGGUCACACCCCACCACA
ssc-miR-155-5p	Chr13	199063344	199063424	-	UUAAUGCUAAUUGUGAUAGGGG	CUAUAUGCUGUUAAUGCUAAUUGUGAUAGGGGUUUUUACCUCCGUCUGACUCCUACAUGUUAGCAUUAACAGGGUAUGAUG
ssc-miR-15b	Chr13	108388133	108388230	+	UAGCAGCACAUCAUGGUUUACA	UUGAGGCCUUAAAGUACUGUAGCAGCACAUCAUGGUUUACAUACUACAAUCAAGAUGCGAAUCAUUAUUUGCUGCUCUAGAAAUUUAAGGAAAUUCAU
ssc-miR-16	Chr13	108388290	108388366	+	UAGCAGCACGUAAAUAUUGGCG	UCCGCUCUAGCAGCACGUAAAUAUUGGCGUAGUAAAAUAAAUAUUAAACACCAAUAUUAUUGUGCUGCUUUAGCGUG
ssc-miR-191	Chr13	34898601	34898680	-	CAACGGAAUCCCAAAAGCAGCUG	ACAGCGGGCAACGGAAUCCCAAAAGCAGCUGUUGUCUCCAGAGCAUUCCAGCUGCACUUGGAUUUCGUUCCCUGCUCUCU
ssc-miR-28-3p	Chr13	135461289	135461374	+	CACUAGAUUGUGAGCUCCUGGA	GGUCCUUGCCCUCAAGGAGCUCACAGUCUAUUGAGUUGCCUUUCUGUCUUCCCCACUAGAUUGUGAGCUCCUGGAGGGCAGGCACU
ssc-miR-28-5p	Chr13	135461289	135461374	+	AAGGAGCUCACAGUCUAUUGAG	GGUCCUUGCCCUCAAGGAGCUCACAGUCUAUUGAGUUGCCUUUCUGUCUUCCCCACUAGAUUGUGAGCUCCUGGAGGGCAGGCACU
ssc-miR-3613	Chr13	49996415	49996501	-	UGUUGUACUUUUUUUUUUGU	GGGUUUGGAUUGUUGUACUUUUUUUUUUGUUCGUUGCAUUUUUAGGAACAAAAAAAAAAGCCCAACCCUUCACACCG
ssc-miR-425-3p	Chr13	34898111	34898190	-	AUCGGGAAUGUCGUGUCCGCCC	AAGUGCUUUGGAAUGACACGAUCACUCCCGUUGAGUGGGCACCCAAGUAGCCAUCGGGAAUGUCGUGUCCGCCCAGUGCU
ssc-miR-425-5p	Chr13	34898111	34898190	-	AAUGACACGAUCACUCCCGUUGA	AAGUGCUUUGGAAUGACACGAUCACUCCCGUUGAGUGGGCACCCAAGUAGCCAUCGGGAAUGUCGUGUCCGCCCAGUGCU
ssc-miR-99a	Chr13	191558610	191558689	+	AACCCGUAGAUCCGAUCUUGUG	CCAUUGGCAUAAACCCGUAGAUCCGAUCUUGUGGUGAAGUGGACCGCACAAGCUCGCUUCUAUGGGUCUGUGUCAGUGUG
ssc-miR-107	Chr14	110407095	110407181	-	AGCAGCAUUGUACAGGGCUAUCA	UUCUCUCUGCUUUCAGCUUCUUUACAGUGUUGCCUUGUGGCAUGGAGUUCAAGCAGCAUUGUACAGGGCUAUCAAAGCACAGAGAGC
ssc-miR-1296-5p	Chr14	72055628	72055712	-	UUAGGGCCCUGGCUCCAUCUCC	CCUAACUGGGUUAGGGCCCUGGCUCCAUCUCCUUUAGGAAAACCUUCUGUGGGGAGUGGGGUUUUGACCCUAACCCAGCUGGGCU
ssc-miR-1306-3p	Chr14	55110958	55111037	+	ACGUUGGCUCUGGUGGUGAUG	GUCUCCACCACCUCCCCUGCAAACGUCCAGUGAUGCAGAGGUAAUGGACGUUGGCUCUGGUGGUGAUGGACAGGCCGAAC
ssc-miR-1306-5p	Chr14	55110958	55111037	+	CCACCUCCCCUGCAAACGUCCA	GUCUCCACCACCUCCCCUGCAAACGUCCAGUGAUGCAGAGGUAAUGGACGUUGGCUCUGGUGGUGAUGGACAGGCCGAAC
ssc-miR-130b	Chr14	53695562	53695641	-	CAGUGCAAUGAUGAAAGGGCAU	GCCUGCCUGACACUCUUUCCCUGUUGCACUACUGUGGGCCACUGGGAAGCAGUGCAAUGAUGAAAGGGCAUCAGUCAGGC
ssc-miR-146b	Chr14	123301752	123301850	+	UGAGAACUGAAUUCCAUAGGC	GAACUUUGGCCACCUGGCUCUGAGAACUGAAUUCCAUAGGCUGUGAGCUCUAGCAAAUGCCCUAGGAACUCAGUUCUGGUGCCCGGCUGUGCUAUAGUC
ssc-miR-185	Chr14	55086524	55086599	+	UGGAGAGAAAGGCAGUUCCUGA	GGUGAGGGAUUGGAGAGAAAGGCAGUUCCUGAUGGUCCCCUCCCCAGGGGCUGGCUUUCCUCUGGUCCUUCCCUCC
ssc-miR-299	Chr14	101023794	101023856	+	AUGGUUUACCGUCCCACAUAC	CGGUACUUGAAGAAAUGGUUUACCGUCCCACAUACAUUUUGCAUAUGUAUGUGGGACGGUAAACCGCUUCUUGGUAUCC
ssc-miR-320	Chr14	6954934	6955013	-	AAAAGCUGGGUUGAGAGGGCGAA	GCUCCCCUCCGCCUUCUCUUCCCGGUUCUUCCCGGAGUCGGGAAAAGCUGGGUUGAGAGGGCGAAAAAGGAAGAGGGGAC
ssc-miR-382	Chr14	101054306	101054381	+	AAGUUGUUCGUGGUGGAUUCG	ACUUGAAGAGAAGUUGUUCGUGGUGGAUUCGCUUUACUUAUGACGAAUCAUUCACGGACAACACUUUUUUCAGUACC
ssc-miR-10b	Chr15	91419021	91419100	+	UACCCUGUAGAACCGAAUUUGU	GUCUAUAUAUACCCUGUAGAACCGAAUUUGUGUGGUAUCCACAUAGUCACAGAUUCGAUUCUAGGGGAAUAUAUGGUCGA
ssc-miR-128	Chr15	18661614	18661695	-	UCACAGUGAACCGGUCUCUUU	UGAGCUGUUGGAUUCGGGGCCGUAGCACUGUCUGAGAGGUUUACAUUUCUCACAGUGAACCGGUCUCUUUUUCAGCUGCUUC
ssc-miR-149	Chr15	154447027	154447102	-	UCUGGCUCCGUGUCUUCACUCCC	GCCCAGGCUCUGGCUCCGUGUCUUCACUCCCGUGUGUGUCCGAGGAGGGAGGGAGGGACGGGGGCUGUGCUGGGGC
ssc-miR-4334-3p	Chr15	134433005	134433073	+	UCCCUGUCCUCCAGGAGCUC	CUGUGCUGAGCCCUGGAGUGACGGGGGUGAAAGGGCAGAGUCCCUGUCCUCCAGGAGCUCCCCAUGUGG
ssc-miR-146a-5p	Chr16	68394520	68394597	-	UGAGAACUGAAUUCCAUGGGUU	UACUCAGCUUUGAGAACUGAAUUCCAUGGGUUGUGUCAUUGUCAGACCUGUGAAGUUUAGUUCUUCAGCUGGGAUAUC
ssc-miR-218b	Chr16	59686628	59686711	+	UUGUGCUUGAUCUAACCAUGUG	GGGCUUUCCUUUGUGCUUGAUCUAACCAUGUGGUGGAACGAUGGAAACGGAACAUGGUUCUGUCAAGCACCGCGGAAAGCUCCG
ssc-miR-582	Chr16	41335754	41335830	+	UAACCGGUUGAACAACUGAACC	CUCUUUGGUUACAGUUGUUCAACCAGUUACUAAUCUAACUAACUGUAACCGGUUGAACAACUGAACCCAAAGGGUGC
ssc-miR-1	Chr17	69285393	69285500	+	UGGAAUGUAAAGAAGUAUGUA	CCGGUUGACGUACCUGCUUGGGGGACAUACUUCUUUAUGUGCCCAUAUGGACCUGCUAAGCUAUGGAAUGUAAAGAAGUAUGUAUUUCAGGCUGGGAACUCUCACCGG
ssc-miR-103	Chr17	36149787	36149866	+	AGCAGCAUUGUACAGGGCUAUGA	UGUGCUUUCAGCUUCUUUACAGUGCUGCCUUGUAGCAUUCAGGUCAAGCAGCAUUGUACAGGGCUAUGAAAGAACUAAGA
ssc-miR-133a-3p	Chr17	69274653	69274755	-	UUGGUCCCCUUCAACCAGCUG	CGGGACCCAAAUGCUUUGCUAAAGCUGGUAAAAUGGAACCAAAUCAACUGUUGAAUGGAUUUGGUCCCCUUCAACCAGCUGUAGCUGCGCAUUGACAGCGCCG
ssc-miR-133a-5p	Chr17	69274653	69274755	-	AGCUGGUAAAAUGGAACCAAAU	CGGGACCCAAAUGCUUUGCUAAAGCUGGUAAAAUGGAACCAAAUCAACUGUUGAAUGGAUUUGGUCCCCUUCAACCAGCUGUAGCUGCGCAUUGACAGCGCCG
ssc-miR-296-3p	Chr17	66288704	66288780	-	AGGGUUGGGCGGAGGCUUUCC	GACCCUUCCGGAGGGCCCCCCCCAAUCCUGUUGUGCUGGAUUCAGAGGGUUGGGCGGAGGCUUUCCUGAAGGCUCUG
ssc-miR-296-5p	Chr17	66288704	66288780	-	GAGGGCCCCCCCCAAUCCUGU	GACCCUUCCGGAGGGCCCCCCCCAAUCCUGUUGUGCUGGAUUCAGAGGGUUGGGCGGAGGCUUUCCUGAAGGCUCUG
ssc-miR-486	Chr17	12191266	12191345	-	UCCUGUACUGAGCUGCCCCGAG	GCUGGGGCUUCAGGGCCAGCUCGGACCUCUGACCUCCCUGACGGGUCCUGUACUGAGCUGCCCCGAGGCCCUCACUGUGC
ssc-miR-499-5p	Chr17	43571146	43571225	+	UUAAGACUUGCAGUGAUGUUU	UGGGCGGGCGGCCGUUAAGACUUGCAGUGAUGUUUAACUCCUCUCCACGUGAACAUCACAGCAAGUCUGUGCUGCUUCCC
ssc-miR-490	Chr18	10924560	10924640	+	CAACCUGGAGGACUCCAUGCUG	CAUUGUUCGACACCAUGGAUCCCCAGGUGGGUCACGUUUCAAGAUACACCAACCUGGAGGACUCCAUGCUGUUGAGCUGUU
ssc-miR-129a-3p	Chr18	21181553	21181636	-	AAGCCCUUACCCCAAAAAGCAU	CUUCGUGAAUCUUUUUGCGGUCUGGGCUUGCUGUACAUAACUCAAUAGCCGGAAGCCCUUACCCCAAAAAGCAUUCGCGG
ssc-miR-129a-5p	Chr18	21181553	21181636	-	CUUUUUGCGGUCUGGGCUUGC	CUUCGUGAAUCUUUUUGCGGUCUGGGCUUGCUGUACAUAACUCAAUAGCCGGAAGCCCUUACCCCAAAAAGCAUUCGCGG
ssc-miR-129b	Chr18	21181553	21181636	+	CUUUUUGCGGUCUGGGCUUGC	CCCUUUGGAUCUUUUUGCGGUCUGGGCUUGCUGUUCCUCUCUACAGUAGUCAGGAAGCCCUUACCCCAAAAAGUAUCUGCGGGA
ssc-miR-148a-3p	Chr18	51216035	51216102	+	UCAGUGCACUACAGAACUUUGU	GAGGCAAAGUUCUGAGACACUCCGACUCUGAAUAUGAUAGAAGUCAGUGCACUACAGAACUUUGUCUC
ssc-miR-148a-5p	Chr18	51216035	51216102	+	AAAGUUCUGAGACACUCCGACU	GAGGCAAAGUUCUGAGACACUCCGACUCUGAAUAUGAUAGAAGUCAGUGCACUACAGAACUUUGUCUC
ssc-miR-182	Chr18	20035212	20035295	+	UUUGGCAAUGGUAGAACUCACACU	UCGCACCGUUUUUGGCAAUGGUAGAACUCACACUGGUGAGAUAAUGGGAUCCGGUGGUUCUAGACUUGCCAACUAUGGUGCGAG
ssc-miR-183	Chr18	20030651	20030720	+	UAUGGCACUGGUAGAAUUCACUG	CUGUGUAUGGCACUGGUAGAAUUCACUGUGAACAGUCUCGGUCAGUGAAUUACCGAAGGGCCAUAAACAG
ssc-miR-196b-3p	Chr18	50037507	50037584	+	CGACAGCACGACACUGCCUUCA	GUCGGUGAUUUAGGUAGUUUCCUGUUGUUGGGAUCCACCUUUCUCUCGACAGCACGACACUGCCUUCAUUACUUCAGU
ssc-miR-196b-5p	Chr18	50037507	50037584	+	UAGGUAGUUUCCUGUUGUUGGG	GUCGGUGAUUUAGGUAGUUUCCUGUUGUUGGGAUCCACCUUUCUCUCGACAGCACGACACUGCCUUCAUUACUUCAGU
ssc-miR-29a	Chr18	19035225	19035310	+	CUAGCACCAUCUGAAAUCGGUUA	CCCCUUAGAGGAUGACUGAUUUCUUUUGGUGUUCAGAGUCAAUAUAAUUUUCUAGCACCAUCUGAAAUCGGUUAUAAUGAUUGGGG
ssc-miR-335	Chr18	19338000	19338079	-	UCAAGAGCAAUAACGAAAAAUG	CUUUUGGGCGGGGGUCAAGAGCAAUAACGAAAAAUGUUUGUCAUAAACCGUUUUUCAUUAUUGCUCCUGACCUCCUCUCA
ssc-miR-490-3p	Chr18	13361980	13362058	-	CAACCUGGAGGACUCCAUGCUG	UUGUUCGACACCAUGGAUCCCCAGGUGGGUCACGUUUCAAGAUACACCAACCUGGAGGACUCCAUGCUGUUGAGCUGUU
ssc-miR-671-3p	Chr18	6286693	6286772	-	UCCGGUUCUCAGGGCUCCACC	CAGGAAGAGGAGGAAGCCCUGGAGGGGCUGGAGGUGAUGGAUGUUUUCCUCCGGUUCUCAGGGCUCCACCUUUUCCGGGC
ssc-miR-671-5p	Chr18	6286693	6286772	-	AGGAAGCCCUGGAGGGGCUGGAGG	CAGGAAGAGGAGGAAGCCCUGGAGGGGCUGGAGGUGAUGGAUGUUUUCCUCCGGUUCUCAGGGCUCCACCUUUUCCGGGC
ssc-miR-96-5p	Chr18	20030888	20030972	+	UUUGGCACUAGCACAUUUUUGCU	CUGGGCCGAUUUUGGCACUAGCACAUUUUUGCUUGUGUCUCUCCGCUCUGAGCAAUUAUGUGCAGUGCCAAUAUGGGAAAGCAGG
ssc-miR-1277	ChrX	97562457	97562536	-	UACGUAGAUAUAUAUGUAUUUU	UAGCCUCCCAAAUAUAUAUAUAUAUGUACGUAUGUGUAUAUGAAUGUAUACGUAGAUAUAUAUGUAUUUUUGGUGGGUUU
ssc-miR-106a	ChrX	126200183	126200263	-	AAAAGUGCUUACAGUGCAGGUAGC	CCUUGGCCGUGUAAAAGUGCUUACAGUGCAGGUAGCUUUUUGAGAUCUACUGCAAUGCAAGCACUUCUUACAUUACCAUGG
ssc-miR-1468	ChrX	56757045	56757127	-	CUCCGUUUGCCUGUUUUGCUGA	UGGGUGGUUUCUCCGUUUGCCUGUUUUGCUGACGUUCAUUUGACUCAUUCUCAGCAAAAUAAGCAAAUGGAAAAUUCAUCCAU
ssc-miR-20b	ChrX	126199775	126199854	-	CAAAGUGCUCACAGUGCAGGUAG	CCGGCAGUACCAAAGUGCUCACAGUGCAGGUAGGUUUUGCAUUACUCUACUGUAGUGUGGGCACUUCCAGUACUCUUGGA
ssc-miR-221-3p	ChrX	45274873	45274942	-	AGCUACAUUGUCUGCUGGGUUU	UGAACCUGGCAUACAAUGUAGAUUUCUGUGUUUGUUGGGCAACAGCUACAUUGUCUGCUGGGUUUCAGGC
ssc-miR-221-5p	ChrX	45274873	45274942	-	ACCUGGCAUACAAUGUAGAUUUCUGU	UGAACCUGGCAUACAAUGUAGAUUUCUGUGUUUGUUGGGCAACAGCUACAUUGUCUGCUGGGUUUCAGGC
ssc-miR-222	ChrX	45275613	45275692	-	AGCUACAUCUGGCUACUGGGUCUC	UGCCCUCAAUGGCUCAGUAGCCAGUGUAGAUCCUGUCAUUUGUAAUCAGUAGCUACAUCUGGCUACUGGGUCUCUGAUGG
ssc-miR-224	ChrX	140860060	140860140	-	CAAGUCACUAGUGGUUCCGUUUA	GGGCUUUCAAGUCACUAGUGGUUCCGUUUAGUAGAAGGUUUUGCAUUGUUUCAAAAUGGUGCCCUAGUGACUACAAAGCCC
ssc-miR-2483	ChrX	117608201	117608276	-	AAACAUCUGGUUGGUUGAGAGA	UGAAAAGUUCCGUCAACCAUCCAGCUGUUUGGGGUGAUGCAAACAAACAUCUGGUUGGUUGAGAGAAUUUUUUACU
ssc-miR-361-3p	ChrX	78804780	78804859	-	CCCCCAGGUGUGAUUCUGAUUUGC	GGAGCUUAUCAGAAUCUCCAGGGGUACUUAUAAUUUGAAAAAGUCCCCCAGGUGUGAUUCUGAUUUGCUUCCUCCUCCUC
ssc-miR-361-5p	ChrX	78804780	78804859	-	UUAUCAGAAUCUCCAGGGGUAC	GGAGCUUAUCAGAAUCUCCAGGGGUACUUAUAAUUUGAAAAAGUCCCCCAGGUGUGAUUCUGAUUUGCUUCCUCCUCCUC
ssc-miR-362	ChrX	48638466	48638544	+	AAUCCUUGGAACCUAGGUGUGAGUG	CCCCCUCUCAAAUCCUUGGAACCUAGGUGUGAGUGCUGCUCUAGUGCAACACACCUAUUCAAGGAUUCAAAGAGGCUGA
ssc-miR-363	ChrX	126199347	126199426	-	AAUUGCACGGUAUCCAUCUGUAA	GCUGUUGUCGGGUGGAUCACGAUGCAAUUUUGAUUAGUAUCAUAGGAGAAAAAUUGCACGGUAUCCAUCUGUAAACCGCA
ssc-miR-374a-3p	ChrX	67530361	67530440	-	CUUAUCAGGUUGUAUUGUAAUU	CAUCGGCCAUUAUAAUACAACCUGAUAAGUGUUACAGCACUUAUCAGGUUGUAUUGUAAUUGUCUGUGUAUAUAUAUGCC
ssc-miR-374a-5p	ChrX	67530361	67530440	-	UUAUAAUACAACCUGAUAAGUG	CAUCGGCCAUUAUAAUACAACCUGAUAAGUGUUACAGCACUUAUCAGGUUGUAUUGUAAUUGUCUGUGUAUAUAUAUGCC
ssc-miR-374b-3p	ChrX	67425186	67425265	-	CUUAUCAGGUUGUAUUAUCAUU	UCGGAUGGAUAUAAUACAACCUGCUAAGUGUCCUAGCACUUAUCAGGUUGUAUUAUCAUUGUCCGUGUCUAUGGCUCUCG
ssc-miR-374b-5p	ChrX	67425186	67425265	-	AUAUAAUACAACCUGCUAAGUG	UCGGAUGGAUAUAAUACAACCUGCUAAGUGUCCUAGCACUUAUCAGGUUGUAUUAUCAUUGUCCGUGUCUAUGGCUCUCG
ssc-miR-421-3p	ChrX	67425032	67425109	-	AUCAACAGACAUUAAUUGGGCGC	ACAUUGUAGGCCUCAUUAAAUGUUUGUUGAAUGAAAAAAUGAAUCAUCAACAGACAUUAAUUGGGCGCCUGCUCUGUG
ssc-miR-424-3p	ChrX	134546614	134546711	-	CAAAACGUGAGGCGCUGCUAU	UCCGAGGGGAUGCAGCAGCAAUUCAUGUUUUGAAGGGCUUUAAAUGGUUCAAAACGUGAGGCGCUGCUAUACCCCCUCGC
ssc-miR-424-5p	ChrX	134546614	134546711	-	CAGCAGCAAUUCAUGUUUUGAA	UCCGAGGGGAUGCAGCAGCAAUUCAUGUUUUGAAGGGCUUUAAAUGGUUCAAAACGUGAGGCGCUGCUAUACCCCCUCGC
ssc-miR-450a	ChrX	113728171	113728276	+	UUUUGCGAUGUGUUCCUAAUAU	GUCUGUCAAAGAAAGAUGCUAAACUGGUUUUGCGAUGUGUUCCUAAUAUGCAGUAUAAAUAUAUUGGGAGCAUUUUGCAUGCAUGGUUUUGUAUCACUAUACAGAU
ssc-miR-452	ChrX	140861113	140861192	-	AACUGUUUGCAGAGGAAACUGA	AAGCACUUACAACUGUUUGCAGAGGAAACUGAGACUUUGUAACUACAUCUCAGUCUCAACUGCAAAGAAGUAAGUGCUUA
ssc-miR-500	ChrX	48637994	48638073	+	AUGCACCUGGGCAAGGAUUCU	CCCCUCUCUAAUCCUUGCUACCUGGGUGAGAGUGCUGUGUGAAUGCAAUGCACCUGGGCAAGGAUUCUGAGAGUGAGAGC
ssc-miR-503	ChrX	134546328	134546398	-	UAGCAGCGGGAACAGUACUGCAG	GCCCCGCACUCAGCCGUGCCCUAGCAGCGGGAACAGUACUGCAGUGGGCGAUCGGUACUCUGGGGUAUUGUUUCUGCUGCCCGGGCAAGGCUGGGACUCCCGCCGGGGC
ssc-miR-504	ChrX	129654206	129654285	+	AGACCCUGGUCUGCACUCUAUCU	GCUGUUGGGAGACCCUGGUCUGCACUCUAUCUGUAUGCUUACUGAAGGGAGCGCAGGGCAGGGUUUCCCACACAGAGGGC
ssc-miR-505	ChrX	130835642	130835721	-	UCAACACUUGCUGGUUUCCUCU	GCACUCAGUGGGGGAGCCAGGAAGUAUUGAUGUUUCUGCCAGGUUAGCGUCAACACUUGCUGGUUUCCUCUCUGGAGCAU
ssc-miR-532-3p	ChrX	48632025	48632104	+	CCUCCCACACCCAAGGCUUGCA	UUGCUUUCUCUCUUACAUGCCUUGAGUGUAGGACCGUUGGCAUCUGAAUACCCUCCCACACCCAAGGCUUGCAGGAGGGC
ssc-miR-532-5p	ChrX	48632025	48632104	+	CAUGCCUUGAGUGUAGGACCGU	UUGCUUUCUCUCUUACAUGCCUUGAGUGUAGGACCGUUGGCAUCUGAAUACCCUCCCACACCCAAGGCUUGCAGGAGGGC
ssc-miR-545-3p	ChrX	67530196	67530274	-	AUCAACAAACAUUUAUUGUGUG	UUAGUAGGCCUCAGUAAAUGUUUAUUGGAUGAAUAAAUGAAUGACUCAUCAACAAACAUUUAUUGUGUGCCUGCUAACG
ssc-miR-676-3p	ChrX	63280928	63281007	+	CCGUCCUAAGGUUGUUGAGUU	AACGCGUGACUCUUCAAUCUCAGGACUCGCAUAAUUAGCAGAAUGCCGUCCUAAGGUUGUUGAGUUCUGCGUUUCUGGGC
ssc-miR-676-5p	ChrX	63280928	63281007	+	CUCUUCAAUCUCAGGACUCGCA	AACGCGUGACUCUUCAAUCUCAGGACUCGCAUAAUUAGCAGAAUGCCGUCCUAAGGUUGUUGAGUUCUGCGUUUCUGGGC
ssc-miR-98	ChrX	51800864	51800943	-	UGAGGUAGUAAGUUGUAUUGUU	GGGUGAGGUAGUAAGUUGUAUUGUUGUGGGGUAGGGAUUUUAGGCCCCAAUUAGAAGAUAACUAUACAACUUACUACUUU
ssc-miR-140-3p	GL892841.1	107293	107354	+	UACCACAGGGUAGAACCACGGAC	CCUGCCAGUGGUUUUACCCUAUGGUAGGUUACGUCAUGCUGUUCUACCACAGGGUAGAACCACGGACAGG
ssc-miR-140-5p	GL892841.1	107293	107354	+	AGUGGUUUUACCCUAUGGUAG	CCUGCCAGUGGUUUUACCCUAUGGUAGGUUACGUCAUGCUGUUCUACCACAGGGUAGAACCACGGACAGG
ssc-miR-151-3p	GL893970.1	7098	7155	+	CUAGACUGAAGCUCCUUGAGGA	UUUUCCUGCCCUCGAGGAGCUCACAGUCUAGUACGUCUCAUCCCCUACUAGACUGAAGCUCCUUGAGGACAGGGAUCGUC
ssc-miR-151-5p	GL893970.2	7098	7155	+	UCGAGGAGCUCACAGUCUAGU	UUUUCCUGCCCUCGAGGAGCUCACAGUCUAGUACGUCUCAUCCCCUACUAGACUGAAGCUCCUUGAGGACAGGGAUCGUC
ssc-miR-376c	GL894231.1	32045	32103	-	GUGGAUAUUCCUUCUAUGUUUA	UAUUUAAAAGGUGGAUAUUCCUUCUAUGUUUAUGUUAUUUGUGGUUAAACAUAGAGGAAAUUCCACGUUUUCAGUAUC
ssc-miR-450b-3p	GL895293.1	4366	4423	+	UUGGGAACAUUUUGCAUCCAU	AAAAUUAUUUUUGCAAUAUGUUCCUGAAUAUGUAAUAUAAGUAUAUUGGGAACAUUUUGCAUCCAUAGUUUUGUAUCGAU
ssc-miR-450b-5p	GL895293.1	4366	4423	+	UUUUGCAAUAUGUUCCUGAAUA	AAAAUUAUUUUUGCAAUAUGUUCCUGAAUAUGUAAUAUAAGUAUAUUGGGAACAUUUUGCAUCCAUAGUUUUGUAUCGAU
ssc-miR-450c-3p	GL895293.1	4066	4123	+	AUUGGGAACAUUUUGCAUUCGU	GGCACUAAACUAUUUUUGCGAUGUGUUCCUAAUACGUAAUCUAAGUGUAUUGGGAACAUUUUGCAUUCGUAGUUUUGUGUC
ssc-miR-450c-5p	GL895293.1	4066	4123	+	UUUUGCGAUGUGUUCCUAAUAC	GGCACUAAACUAUUUUUGCGAUGUGUUCCUAAUACGUAAUCUAAGUGUAUUGGGAACAUUUUGCAUUCGUAGUUUUGUGUC
ssc-miR-542-3p	GL895293.1	3359	3418	+	UGUGACAGAUUGAUAACUGAAA	CCUCAGACGUCUCGGGGAUCAUCAUGUCACGAGAGACCACUGUGCACUUGUGACAGAUUGAUAACUGAAAGGUCUGGGAG
ssc-miR-542-5p	GL895293.1	3359	3418	+	UCGGGGAUCAUCAUGUCACGA	CCUCAGACGUCUCGGGGAUCAUCAUGUCACGAGAGACCACUGUGCACUUGUGACAGAUUGAUAACUGAAAGGUCUGGGAG
ssc-miR-1307	GL895853.2	46369	46431	-	ACUCGGCGUGGCGUCGGUCGUG	CUACCAAUCUCGACCGGACCUCGACCGGCUCGUCUAUGUUGCCAAUCGACUCGGCGUGGCGUCGGUCGUGGUAGAUAGGC
ssc-miR-26a	GL895994.1	40653	40713	+	UUCAAGUAAUCCAGGAUAGGCU	GGCUGUGGCUGGAUUCAAGUAAUCCAGGAUAGGCUGUUUCCAUCUGUGAGGCCUAUUCUUGAUUACUUGUUUCUGGAGGCAGCU
ssc-miR-885-5p	JH118519.1	42303	42357	-	UCCAUUACACUACCCUGCCUCU	CACUCGGCCCGCGCUCUCUCCAUUACACUACCCUGCCUCUUCUCCACGAGAGGCAGCGGGGUGUAGUGGAUAGAGCACGG
ssc-miR-15a	JH118724.1	70484	70425	+	UAGCAGCACAUAAUGGUUUGU	UUGGAGUAAAGUAGCAGCACAUAAUGGUUUGUGGAUUUUGAAAAGGUGCAGGCCAUAUUGUGCUGCCUCAAAAAUACAA
ssc-miR-323	unknown				GCACAUUACACGGUCGACCUCU	UUGGUACUUGGAGAGAGGUGGUCCGUGGCGCGUUCGCUUUAUUUAUGGCGCACAUUACACGGUCGACCUCUUUGCGGUAUCUAAUC
ssc-miR-369	unknown				AAUAAUACAUGGUUGAUCUUU	UUGAAGGGAGAUCGACCGUGUUAUAUUCGCUUUAUGGUACUUGAAGGGAGAUCGACCGUGUUAUAUUCGCUUGGCUGACUUCGAAUAAUACAUGGUUGAUCUUUUCUCAGUAUCUGACUUCGAAUAAUACAUGGUUGAUCUUUUCUCAG
ssc-miR-411	unknown				AUGUAACACGGUCCACUAAC	CUUGGAGAGAUAGUAGACCGUAUAGCGUACGCUUUAUCUGUGACGUAUGUAACACGGUCCACUAACCCUCAGUAUC
ssc-miR-4332	unknown				CACGGCCGCCGCCGGGCGCC	CGGCGGGGGGUGUCGCGGGGGUGGGCGGGCUGGGGCCGGGGGUGGGGCCGGCGGGGGCACGACCCCCGGUCGGCGUCCACGGCCGCCGCCGGGCGCCUUUCCACCGC
ssc-miR-487b	unknown				GUGGUUAUCCCUGUCCUGUUCG	UACUUGGAGAGUGGUUAUCCCUGUCCUGUUCGUUUUACUCAUGUCGAAUCGUACAGGGUCAUCCACUUUUUCAGUAUC
ssc-miR-758	unknown				UUUGUGACCUGGUCCACUAAC	GGUACAUGAGGUGGUUGACCAGAGAGCACACGCUUUAUUGUGCCGUUUGUGACCUGGUCCACUAACCCUCAGUAUC
