# Supplementary material for: Effects of Conjugated Linoleic Acid Supplementation on the Expression Profile of miRNAs in Porcine Adipose Tissue
Source: Genes (Basel). 2017 Oct 13;8(10):271. doi: 10.3390/genes8100271 (PMC5664121; doi:10.3390/genes8100271)
Supplement: Supplementary file 1 [file genes-08-00271-s001.zip › Supplementary Files/Table S7. The read counts of all known porcine miRNAs.xlsx]

## Sheet: Sheet1
Table S7. The read counts of all known porcine miRNAs
miR_name	30-SF1	30-SF2	30-SF3	30-SF4	90-SF1	90-SF2	90-SF3	240-SF1	240-SF2	240-SF3	240-SF4	240-AF1	240-AF2	240-AF3	240-AF4
ssc-miR-148a-3p	827283	811402	933902	838564	294831	306155	283442	261540	424811	387560	538870	398822	430761	356040	302080
ssc-let-7a	422232	447606	335621	391525	433367	424368	426089	257968	389400	430833	497118	738093	610935	457104	393773
ssc-miR-21	464750	300364	326618	345874	394205	267980	644413	179963	247860	432955	358734	388900	160358	489458	616691
ssc-miR-143-3p	326791	330085	270766	251014	320711	198967	288214	209648	285379	523983	341952	532024	394557	315919	317168
ssc-miR-26a	356402	427464	351881	314501	456461	467677	365952	123862	209906	267181	306950	400583	311709	287456	239632
ssc-miR-10b	218710	227078	268316	216351	478351	395977	454196	147151	213046	233498	295017	423145	344368	268160	210256
ssc-let-7f	309906	278847	266628	281916	231460	238190	221824	137621	217304	250155	281563	375840	297837	248509	223379
ssc-miR-99a	270408	289679	238524	234471	564874	541880	557988	97037	146740	153401	182637	181422	152898	117381	111514
ssc-let-7i	399088	336709	347695	324806	169758	157502	145679	121540	193967	249531	200011	257878	168662	227908	228570
ssc-miR-126-3p	171728	200222	176788	172656	399437	256502	366684	91009	160444	174694	242578	304034	216962	178563	206422
ssc-let-7g	249820	203791	267659	211185	116292	122063	103850	109408	146610	176076	200593	190344	157447	143996	138520
ssc-miR-199a-3p	394489	330702	386148	273474	161211	159308	95665	70714	97423	121203	115883	73355	51439	54066	58605
ssc-miR-199b-3p	394481	330700	386147	273468	161207	159305	95658	70713	97423	121203	115881	73349	51439	54064	58604
ssc-miR-27b-3p	105371	99834	96733	76089	81850	64725	76102	62289	73623	121970	121745	134695	90260	96871	85705
ssc-miR-100	108208	101035	94286	86549	164614	118630	169746	41794	60969	69278	86708	74017	71193	40623	52278
ssc-miR-30a-5p	96635	107081	118628	93611	47804	42090	43364	54327	54160	81899	111890	117030	121324	79574	68701
ssc-let-7c	100891	104959	75683	79150	92282	94780	91799	46119	67143	67133	77526	123655	93896	66268	54197
ssc-miR-22-3p	52114	60141	48150	45986	162302	153468	165890	40753	57091	57233	78125	102826	79125	56544	57817
ssc-miR-30d	89454	96136	93953	91181	66945	48212	62477	43134	66772	63525	93778	98846	99440	60513	60816
ssc-miR-10a-5p	41838	44332	40283	42141	172619	135591	154076	31933	47944	49679	63310	90245	80592	53593	58513
ssc-miR-199a-5p	119585	123121	112304	78816	137153	78834	70525	14090	19919	27126	26709	19909	14836	12929	12629
ssc-miR-101	62424	53823	69746	46526	52991	36620	42364	33685	36985	60569	78056	65991	45704	53433	42848
ssc-miR-125b	55145	75635	45168	53184	116675	88876	63881	13848	20769	24661	32241	31545	27876	25312	20510
ssc-miR-24-3p	39316	44156	26285	29701	70827	43546	84162	23931	34371	41949	50581	49653	38294	29972	36826
ssc-miR-92a	59118	61276	56330	51266	38732	44698	30531	17580	31667	32228	43108	47245	44508	45860	34990
ssc-miR-191	38722	50920	38695	36957	71304	55092	58070	16329	24812	27142	38192	51580	39535	33544	35439
ssc-miR-378	43105	46069	43367	36834	44269	33715	39961	23699	36923	32371	37621	58511	44491	36170	27599
ssc-miR-125a	43500	64805	32484	44851	58043	39915	32935	11490	20213	20145	34473	43740	40889	33977	24547
ssc-miR-27a	26372	26575	12839	12819	46487	34930	48524	12052	15338	26590	31017	39489	21828	26056	22805
ssc-miR-423-3p	32554	35393	28085	30143	29787	27522	28240	10609	19237	17960	24030	30983	26954	21748	20388
ssc-miR-103	32396	26591	27611	28113	27028	22102	20268	14329	15914	13791	21853	31307	22037	14524	16608
ssc-miR-199b-5p	56722	45671	60192	35751	26610	19900	12714	8480	10591	10345	10213	8021	7285	5353	5759
ssc-let-7d-5p	22327	26311	15278	20319	21059	21499	19442	9744	14743	16107	18942	31386	21387	18889	18154
ssc-miR-30c-5p	18631	28023	20183	21132	33170	21813	16299	6879	13269	11110	18618	15630	17267	11533	12495
ssc-miR-151-3p	16562	18618	14806	16387	15578	11138	25018	7724	13446	13929	19540	29878	19650	18689	18595
ssc-miR-181a	23327	24608	21866	18915	23657	22529	19660	6810	8801	12099	15343	18730	13989	13794	15371
ssc-miR-99b	22224	23397	17753	20658	24568	14139	25066	6734	11256	11026	17067	20370	19070	12828	12835
ssc-let-7e	13023	15721	10151	14139	23961	21271	22833	6388	10635	10480	12777	27369	19537	14511	11830
ssc-miR-152	32789	28014	35506	24749	11812	8761	6889	8718	11087	9729	15969	12996	9665	7865	9211
ssc-miR-320	17912	22965	16860	14853	23994	17322	16690	5938	8527	10536	10061	18755	12990	13536	10628
ssc-miR-30e-5p	18365	17625	17555	14448	17177	15256	13626	6625	6959	12202	14819	15327	11680	11139	9022
ssc-miR-1468	6032	9499	5221	7270	26261	14526	39822	3047	6096	6286	11315	22131	15684	13279	10273
ssc-miR-450c-5p	31970	32796	24921	26640	22549	23993	16537	1372	2371	1809	1562	3155	2300	1426	1715
ssc-miR-146a-5p	11212	9081	7314	7338	11439	12557	11201	7333	8742	12719	21477	16766	7651	14979	34506
ssc-miR-532-5p	13509	13181	13114	10717	18057	17418	25691	6029	8516	11102	12743	12961	9598	9817	11446
ssc-miR-140-3p	13744	13853	14810	10947	11627	7531	12137	7467	9426	15068	18379	16258	13216	13076	12490
ssc-miR-423-5p	8812	13435	7810	6912	14901	14690	17809	4372	7209	9204	10968	24631	15674	17968	10873
ssc-miR-193a-5p	9477	12391	9034	9741	13688	10255	14480	4721	7673	7112	9303	14274	11818	8535	6411
ssc-miR-126-5p	7991	10085	7449	7608	18915	12457	10027	4072	7190	6580	11082	11915	9092	7132	8295
ssc-miR-186	10078	10677	10478	8308	14971	14579	12365	3692	5419	6891	7649	8354	6458	6510	5602
ssc-miR-7134-3p	6124	6745	5861	5843	10453	7779	15546	3661	5060	6236	8972	16630	8627	9011	12075
ssc-miR-128	5914	6866	3925	5147	21452	13878	31743	2308	3810	3604	4724	7933	7647	4586	4319
ssc-miR-23a	9489	10119	11532	9317	14305	8122	8274	8151	7149	6034	7600	4413	5524	4132	7093
ssc-miR-450a	18249	19336	13840	14835	10588	14773	8038	789	1155	1072	878	1748	1193	904	879
ssc-miR-20a	9374	8059	9816	7005	8965	6712	6498	3536	5617	6767	7958	8040	5529	6860	5522
ssc-miR-1	28756	6913	10391	4356	6283	2346	4059	17504	1739	8656	2178	3053	2066	3198	2641
ssc-miR-450b-5p	20814	17430	20067	16195	5606	7611	3307	909	1716	1254	1215	1528	1363	1058	1016
ssc-miR-148b-3p	11513	10490	11921	9602	3411	3119	2645	3687	4625	4857	6844	6265	5529	5421	4879
ssc-miR-451	1973	2355	2007	1636	13726	14622	8151	2595	4302	7124	5516	8940	7434	7064	4980
ssc-miR-98	7845	7651	6311	6484	3846	3816	3123	3219	4925	5410	5578	8984	7105	5480	5122
ssc-miR-29a	2358	2509	3640	1887	6327	5144	5182	4237	5238	8471	9843	8663	5992	7778	6735
ssc-miR-145-3p	4447	6211	3667	4160	4919	3937	3624	3088	4659	6343	6735	9775	8331	6911	6073
ssc-miR-181b	8191	8190	7067	6552	5607	5877	4990	2088	3045	3760	4805	6431	4333	4726	5719
ssc-miR-340	4918	3964	4549	4164	6242	5857	6321	3560	4545	4781	7242	8180	5934	5094	5938
ssc-miR-139-5p	1838	3098	2108	2131	13691	8914	15496	1228	2210	1935	3485	4376	3641	2137	3086
ssc-miR-127	12297	12182	9319	9995	3950	5142	3228	549	828	968	898	1462	1307	419	668
ssc-miR-28-3p	4381	5072	4477	4260	5189	3712	5272	1629	2513	3386	4807	4762	3764	4058	3641
ssc-miR-30a-3p	4246	4980	4648	4319	2964	2142	2415	2556	3437	3221	4866	6348	6064	3679	3844
ssc-miR-185	6033	5424	5808	5025	2979	2231	2560	2248	2933	3243	3637	4790	3356	3248	3893
ssc-miR-542-3p	12985	9763	10924	8959	3476	3940	2604	457	683	607	465	876	648	486	472
ssc-miR-140-5p	3298	3933	3666	3056	5692	3624	3790	1887	2662	3450	4461	4271	3293	2938	3280
ssc-miR-7	4874	3237	4074	4072	1844	1968	2394	1993	2963	3306	3265	5207	3220	4028	3964
ssc-miR-146b	510	622	593	556	2514	1666	7527	1707	1479	4194	3932	4406	1612	5397	10412
ssc-miR-378b-3p	3461	3435	2469	2644	3760	3133	4659	1708	2214	2580	3150	4892	3341	2775	2189
ssc-miR-339-5p	3880	5062	3577	2480	6726	6128	2995	1021	1771	2137	2663	1640	1949	1673	1403
ssc-miR-1307	3329	3067	2338	2766	4281	3702	6424	1217	2082	1495	1912	4037	3115	2103	2483
ssc-miR-16	3585	3473	3604	3097	3891	3391	2532	1477	1880	2823	3200	3075	2009	2258	2460
ssc-miR-30e-3p	3282	3481	3505	3521	1742	1440	1482	1695	1777	2533	2905	3792	3185	2623	2243
ssc-miR-499-5p	1634	1549	1386	1248	4911	4445	7242	1108	2006	1660	2890	2646	2393	1250	1598
ssc-miR-206	8006	3341	3753	2856	3680	1346	5495	3908	805	1153	604	367	414	473	449
ssc-miR-23b	2515	2640	2346	2523	3409	2596	1513	2556	2125	2221	2273	1991	2197	1876	2353
ssc-miR-455-5p	2712	2612	2618	2247	4727	4122	4919	966	1047	1866	1609	1751	749	1346	1561
ssc-miR-222	1950	1813	1076	1489	4102	2533	5120	748	2296	1641	1859	2396	1559	2069	2957
ssc-miR-32	1088	1112	896	1053	6694	3149	5144	1086	1319	1667	2885	2233	1653	1202	1379
ssc-miR-30b-5p	2567	2729	3552	2382	3125	3385	1513	1299	1683	1657	2120	1600	1794	1426	1528
ssc-miR-142-5p	2836	1933	1218	1706	2449	2615	2370	906	841	1653	1916	3258	1699	2871	2840
ssc-miR-374a-5p	3642	3460	3214	3063	2498	1748	1035	992	1410	1537	1993	1953	1411	1637	1221
ssc-miR-221-3p	3061	2518	2057	1827	2741	2482	2243	1033	2217	1844	1964	1714	1095	1538	2180
ssc-miR-143-5p	2651	3215	1415	1024	2997	2097	1593	860	1531	2461	1758	2561	2655	1364	834
ssc-miR-145-5p	1154	1385	5165	2220	1575	1335	395	3662	1705	2109	1669	1296	1461	922	1823
ssc-miR-218	779	752	712	567	4984	5837	6033	448	657	997	791	1256	562	806	1291
ssc-miR-218-5p	779	752	712	567	4984	5837	6033	448	657	997	791	1256	562	806	1291
ssc-miR-218b	779	752	716	567	4980	5835	6027	448	656	997	791	1256	562	807	1291
ssc-miR-452	2466	2066	1605	2569	5709	3523	2733	1028	1286	1080	964	6	13	15	48
ssc-miR-224	2187	2248	1441	2800	4664	3800	3182	821	1782	811	704	6	8	16	48
ssc-miR-361-3p	1419	1275	1341	1233	1598	1384	2332	958	950	1554	1824	2539	1549	2196	1843
ssc-miR-9	2348	1874	1835	1930	1420	1357	1798	715	1037	1450	1599	1815	1070	1987	1303
ssc-miR-9-1	2348	1873	1835	1930	1420	1357	1798	715	1037	1450	1599	1815	1069	1987	1304
ssc-miR-9-2	2348	1873	1835	1930	1420	1357	1798	715	1037	1450	1599	1815	1069	1987	1304
ssc-miR-708-5p	1533	1647	1672	1396	2109	1688	1523	754	1112	1040	2000	2532	1716	1281	1519
ssc-miR-374a-3p	2343	2084	1989	2269	684	599	514	905	1394	1632	1955	2222	1629	1809	1419
ssc-miR-148a-5p	2260	2046	2242	2175	1968	1957	2245	778	1110	1137	1324	1181	1153	917	850
ssc-miR-17-5p	2476	2315	2254	1844	2587	1807	1293	617	1063	990	1281	1410	1055	1009	1230
ssc-miR-363	3584	3069	2567	2821	1832	1728	2217	456	637	570	727	808	752	585	709
ssc-miR-339	1866	2499	1344	1037	3770	3811	1628	460	716	1091	1202	784	911	831	553
ssc-miR-214	2433	2456	2381	1721	3031	2340	2417	475	640	773	733	684	386	385	412
ssc-miR-95	1299	1793	1546	1057	1193	462	1634	761	1087	1371	2789	1745	1215	1169	2005
ssc-miR-107	1583	1487	1272	1197	2339	2093	1981	780	646	972	1265	1724	1012	1008	940
ssc-miR-28-5p	1656	1581	1391	1409	2667	1776	2144	483	700	962	1026	1353	947	798	896
ssc-miR-24-1-5p	1395	1605	1429	1148	1585	837	1779	802	1166	1202	1811	1415	1351	852	1145
ssc-miR-150	538	639	736	734	2925	1830	2399	477	750	668	831	1415	2069	1525	1714
ssc-miR-1343	1318	1692	947	1241	1775	1036	2213	325	730	613	1310	1826	1345	1096	1022
ssc-miR-133a-3p	3735	972	1360	565	3292	1349	1410	2415	219	939	333	374	352	362	384
ssc-miR-676-3p	2358	2277	1801	1806	1079	1247	746	502	699	699	722	1300	1071	742	699
ssc-miR-424-3p	2194	2545	1573	1910	2379	2794	2733	90	172	128	117	320	215	161	153
ssc-miR-22-5p	566	731	474	524	1969	1879	2271	567	867	963	1242	1674	1380	856	1012
ssc-miR-3613	1483	1280	1469	1213	2236	1512	1058	726	892	911	1247	835	670	621	784
ssc-miR-574	1318	1903	1375	1098	3514	1762	2178	360	500	466	449	432	485	406	569
ssc-miR-744	1681	2008	1303	1377	1247	894	1209	493	720	643	920	964	855	571	940
ssc-let-7d-3p	520	716	681	724	3349	2103	3742	262	349	292	455	572	520	403	571
ssc-miR-361-5p	1421	1544	1633	1368	1690	1023	682	531	649	691	882	841	573	631	721
ssc-miR-425-5p	635	724	618	588	2519	2293	2178	424	517	570	647	994	699	632	830
ssc-miR-19b	985	866	1199	804	2568	2028	1305	345	449	526	628	568	494	475	444
ssc-miR-155-5p	807	879	908	799	1718	1851	1603	507	689	611	735	558	328	365	1183
ssc-miR-370	1904	1351	1360	1397	1519	2285	2066	97	228	113	61	251	305	57	98
ssc-miR-328	672	1107	374	560	2439	1810	2697	98	156	219	363	936	487	549	338
ssc-miR-365-3p	425	496	1943	801	1311	1288	349	1608	656	444	761	406	584	356	460
ssc-miR-30c-3p	608	860	722	696	660	656	644	416	562	618	905	1402	1223	827	678
ssc-miR-142-3p	627	374	334	512	1663	1161	1490	197	228	436	548	817	539	737	920
ssc-miR-374b-5p	689	830	837	679	1432	1091	805	268	431	503	592	607	473	427	521
ssc-miR-769-5p	1064	953	699	612	523	384	363	381	740	526	841	787	812	594	700
ssc-miR-7134-5p	369	540	277	397	1512	915	2265	148	242	271	400	773	506	527	545
ssc-miR-4334-3p	758	1156	450	240	1638	1500	618	145	238	466	585	352	443	442	166
ssc-miR-195	346	472	395	429	878	705	554	419	420	838	781	1004	635	656	588
ssc-miR-29b	141	159	136	159	548	523	728	422	428	813	989	1314	851	961	931
ssc-miR-149	654	748	490	508	1695	1403	1391	94	156	157	183	404	392	255	258
ssc-miR-34a	654	611	787	548	747	777	732	343	327	525	677	560	384	437	494
ssc-miR-296-3p	1050	875	651	734	888	746	909	207	369	277	270	470	343	310	346
ssc-miR-424-5p	1365	1232	1370	1139	1084	1004	535	43	51	82	62	88	55	39	53
ssc-miR-196a	294	329	173	203	336	817	238	108	61	133	229	2499	874	1252	463
ssc-miR-382	1874	1606	1325	1376	147	177	115	76	139	85	125	338	195	51	120
ssc-miR-708-3p	287	279	271	319	636	548	1197	239	259	394	563	831	666	545	526
ssc-miR-505	462	576	328	483	1066	868	676	154	306	255	327	536	481	403	388
ssc-miR-151-5p	440	492	379	489	1073	975	772	139	248	257	296	430	338	268	310
ssc-miR-139-3p	309	507	230	311	435	321	784	186	265	302	491	965	588	507	458
ssc-miR-144	612	533	281	327	781	1236	533	115	49	336	527	363	368	352	228
ssc-miR-500	616	585	658	494	331	311	310	247	331	414	482	424	311	307	471
ssc-miR-181d-5p	771	696	771	570	211	159	166	206	251	397	547	473	352	309	362
ssc-miR-497	252	322	238	257	992	776	562	183	218	337	432	447	361	287	302
ssc-miR-192	392	423	525	393	463	246	253	122	151	312	518	483	483	529	543
ssc-miR-503	879	658	387	892	500	1037	627	44	64	35	15	103	85	65	40
ssc-miR-122	146	243	115	206	233	404	687	239	274	275	421	1018	460	343	343
ssc-miR-369	1035	703	924	612	559	827	283	36	40	44	42	58	30	8	25
ssc-miR-486	420	438	324	282	621	425	384	110	93	173	400	386	331	285	239
ssc-miR-1285	171	234	326	206	767	903	329	341	232	259	182	122	190	317	221
ssc-miR-129b	210	266	188	188	270	207	440	118	187	390	317	639	284	645	353
ssc-miR-129a-5p	209	264	188	188	270	207	440	117	187	389	319	638	283	645	353
ssc-miR-455-3p	479	550	381	394	622	555	333	113	142	195	184	204	123	176	177
ssc-miR-411	287	457	287	589	996	823	586	65	45	57	44	120	74	43	55
ssc-miR-196b-5p	212	132	156	73	3	488	2	5	1	2	1	1053	884	906	529
ssc-miR-10a-3p	268	292	221	203	653	624	380	122	181	199	255	347	258	173	260
ssc-miR-182	483	419	431	448	282	380	231	106	182	171	151	310	180	248	363
ssc-miR-365-5p	170	231	167	181	353	282	462	196	272	207	370	414	389	273	200
ssc-miR-362	207	184	192	182	815	679	657	64	110	128	132	160	116	148	147
ssc-miR-323	909	795	602	665	199	361	138	18	32	12	11	44	53	11	42
ssc-miR-148b-5p	378	324	401	293	240	174	241	110	156	218	297	319	199	179	259
ssc-miR-184	472	367	311	211	118	223	481	120	111	175	324	286	134	158	237
ssc-miR-1249	100	153	143	137	691	439	349	211	194	172	209	170	267	226	213
ssc-miR-758	853	592	540	553	300	256	146	33	42	34	13	31	42	8	19
ssc-miR-664-5p	122	175	105	157	305	237	430	140	137	143	153	451	323	215	294
ssc-miR-29c	92	126	126	86	266	251	208	181	176	257	356	407	267	253	231
ssc-miR-15b	405	362	456	353	283	221	122	90	109	154	149	140	123	94	141
ssc-miR-15a	300	271	245	224	377	294	198	110	121	188	198	189	150	153	135
ssc-miR-7142-3p	172	112	129	151	352	306	321	111	153	126	132	304	209	191	146
ssc-miR-493-5p	557	449	542	452	240	279	128	31	38	41	39	35	36	12	22
ssc-miR-450c-3p	531	618	448	460	191	241	104	25	46	32	28	43	42	26	33
ssc-miR-504	234	239	120	149	209	158	180	92	129	136	187	330	265	259	154
ssc-miR-92b-3p	245	197	147	190	363	355	431	41	64	98	72	173	82	149	190
ssc-miR-136	282	196	202	207	443	477	519	25	15	24	22	27	28	11	21
ssc-miR-221-5p	206	130	146	112	135	166	200	134	149	190	178	196	104	192	248
ssc-miR-24-2-5p	110	167	68	70	200	162	195	104	116	212	219	254	181	211	145
ssc-miR-335	413	438	478	279	228	178	96	11	26	26	23	31	19	24	26
ssc-miR-615	168	136	43	98	374	262	606	25	67	53	77	129	101	80	59
ssc-miR-106a	313	198	194	169	264	241	187	61	99	79	98	102	83	77	64
ssc-miR-1306-3p	172	141	125	122	205	168	399	43	108	64	88	213	144	120	107
ssc-miR-19a	103	112	138	135	470	399	311	37	67	58	83	80	41	74	84
ssc-miR-432-5p	372	333	258	289	190	248	237	9	22	20	21	52	33	13	19
ssc-miR-342	154	194	175	164	180	149	91	78	72	102	182	143	73	110	128
ssc-miR-2483	206	199	206	133	214	135	187	51	57	96	108	142	78	75	84
ssc-miR-421-3p	157	142	122	135	210	147	200	44	87	71	109	117	88	86	87
ssc-miR-671-3p	135	120	96	111	247	140	337	41	72	65	86	108	95	81	66
ssc-miR-628	88	92	63	95	160	110	131	86	110	125	198	187	136	97	120
ssc-miR-2320-3p	109	87	70	91	146	96	379	31	54	56	74	207	80	144	171
ssc-miR-2320-5p	270	233	170	202	121	80	47	61	101	63	72	96	79	71	101
ssc-miR-20b	250	189	151	155	195	192	137	46	55	50	72	72	61	33	51
ssc-miR-190a	64	56	64	59	345	243	178	45	76	68	98	138	105	76	47
ssc-miR-130a	179	157	147	123	207	163	123	55	43	79	70	110	54	48	84
ssc-miR-27b-5p	115	119	87	76	105	73	62	98	129	130	126	157	174	99	88
ssc-miR-183	165	134	133	97	105	75	306	48	57	53	83	51	23	58	188
ssc-miR-194a	126	161	162	174	111	78	46	23	50	72	121	113	91	121	99
ssc-miR-874	80	128	54	66	248	176	212	40	50	72	61	94	110	80	50
ssc-miR-1839-5p	78	75	75	97	59	34	67	99	115	127	141	187	141	71	94
ssc-miR-671-5p	68	52	66	40	378	206	345	15	26	23	26	37	34	13	36
ssc-miR-331-5p	93	122	124	93	90	73	68	50	77	81	116	103	98	102	62
ssc-miR-204	47	72	29	49	251	253	212	28	19	19	44	32	55	44	109
ssc-miR-664-3p	40	75	70	57	165	109	63	49	63	54	99	115	101	64	94
ssc-miR-181c	96	91	97	64	107	96	70	41	20	70	57	52	56	40	33
ssc-miR-1306-5p	57	84	68	88	166	93	85	33	31	26	39	46	51	48	47
ssc-miR-30b-3p	66	82	67	97	62	62	62	20	35	37	62	95	47	56	69
ssc-miR-374b-3p	87	89	77	77	60	50	46	27	28	62	76	66	36	57	51
ssc-miR-193a-3p	53	47	46	40	114	143	78	63	16	33	78	40	68	30	30
ssc-miR-490	76	54	53	66	65	118	75	22	21	29	25	79	72	45	48
ssc-miR-490-3p	76	54	53	66	65	118	75	22	21	29	25	79	72	45	48
ssc-miR-212	52	40	33	35	67	55	114	22	55	38	58	67	39	56	115
ssc-miR-299	119	115	88	88	166	159	52	5	12	7	9	12	3	1	4
ssc-miR-345-3p	100	96	52	50	63	52	37	21	22	27	50	66	64	64	54
ssc-miR-18a	71	64	58	49	123	77	115	18	21	37	38	40	38	33	32
ssc-miR-132	57	53	44	53	96	73	76	21	32	33	51	38	36	54	85
ssc-miR-296-5p	108	133	63	94	64	64	27	31	45	32	32	22	31	25	20
ssc-miR-331-3p	64	93	58	51	66	43	24	40	48	38	67	61	68	39	30
ssc-miR-133b	213	42	67	22	46	23	30	188	11	65	16	18	11	12	20
ssc-miR-338	105	75	70	56	89	70	126	7	11	21	25	7	8	6	5
ssc-miR-9843-3p	76	94	76	74	32	32	24	15	23	31	38	25	27	27	46
ssc-miR-210	78	74	96	39	66	61	20	8	21	26	24	26	32	7	30
ssc-miR-30c-1-3p	64	51	45	49	60	40	35	20	15	29	39	53	36	41	29
ssc-miR-493-3p	96	72	62	58	75	69	101	2	19	6	5	6	11	1	7
ssc-miR-4331	17	23	20	20	4	11	11	25	37	67	37	48	55	81	101
ssc-miR-7137-5p	50	50	22	31	83	65	62	11	12	19	29	34	32	29	19
ssc-miR-130b	56	61	46	42	51	47	67	12	23	22	26	30	14	23	24
ssc-miR-1296-5p	68	53	50	44	65	49	21	21	22	29	27	21	24	16	11
ssc-miR-326	37	35	21	15	60	66	69	21	14	20	26	32	17	28	26
ssc-miR-7857-3p	17	12	10	23	24	20	47	8	22	17	28	84	39	50	45
ssc-miR-133a-5p	120	37	43	14	62	24	28	38	2	16	9	7	11	4	7
ssc-miR-17-3p	29	27	14	22	58	64	45	13	5	23	20	22	24	22	14
ssc-miR-425-3p	29	41	35	27	52	45	27	9	17	24	19	23	33	6	13
ssc-miR-9860-5p	36	40	21	27	24	23	42	12	16	24	19	38	21	27	26
ssc-miR-582	26	32	35	27	19	8	25	9	18	42	53	22	18	17	41
ssc-miR-205	41	45	16	31	72	83	7	4	19	41	0	2	4	8	6
ssc-miR-2411	18	20	20	22	19	11	42	12	33	27	23	47	36	22	25
ssc-miR-7139-5p	22	40	17	22	51	46	61	3	7	6	7	20	15	17	13
ssc-miR-769-3p	45	49	34	28	28	24	25	9	12	13	18	22	10	11	11
ssc-miR-7144-5p	46	34	50	35	20	15	17	3	18	14	20	15	23	8	18
ssc-miR-532-3p	34	17	25	26	66	31	29	12	11	15	5	15	11	7	18
ssc-miR-7137-3p	18	31	6	18	30	29	29	8	15	15	15	29	12	28	24
ssc-miR-219a	15	6	15	9	32	16	77	8	7	12	9	33	17	22	15
ssc-miR-450b-3p	48	69	39	34	27	17	21	3	3	7	2	5	4	7	4
ssc-miR-324	19	20	30	8	32	30	43	10	4	5	5	10	14	6	7
ssc-miR-217	33	42	34	23	17	16	6	8	7	16	12	9	4	5	4
ssc-miR-545-3p	25	9	16	21	21	19	17	9	5	6	33	16	18	3	10
ssc-miR-491	16	23	16	27	43	22	15	5	6	2	20	7	7	7	7
ssc-miR-7136-5p	21	7	17	12	31	16	17	15	5	7	37	11	5	10	8
ssc-miR-9841-3p	14	11	4	7	22	13	29	4	13	3	14	12	13	22	22
ssc-miR-34c	23	11	21	16	8	3	11	8	2	21	14	9	13	13	26
ssc-miR-92b-5p	13	12	6	4	17	21	39	4	9	7	4	14	8	15	17
ssc-miR-135	5	6	7	4	89	18	25	1	7	2	11	1	2	0	3
ssc-miR-215	15	9	11	24	20	10	16	7	6	13	8	10	7	5	8
ssc-miR-6782-3p	18	12	6	6	8	4	4	20	11	4	9	14	6	11	21
ssc-miR-2366	19	18	15	9	8	8	9	3	5	8	7	11	6	10	13
ssc-miR-31	5	9	5	5	14	16	9	5	2	16	2	24	11	18	2
ssc-miR-1277	9	12	18	7	5	14	4	2	13	7	17	13	10	6	3
ssc-miR-676-5p	15	15	14	10	11	14	8	3	8	2	7	10	7	7	4
ssc-miR-487b	32	23	17	22	4	2	2	0	3	2	0	5	0	0	1
ssc-miR-216	16	22	17	16	9	11	3	0	0	7	4	3	3	0	1
ssc-miR-376c	15	13	26	14	9	10	5	0	0	2	1	1	3	1	0
ssc-miR-129a-3p	1	3	4	3	6	6	3	9	6	8	8	7	12	10	10
ssc-miR-542-5p	16	14	13	10	19	13	8	0	1	0	1	0	0	1	0
ssc-miR-339-3p	8	8	3	0	17	14	7	5	3	4	4	4	9	8	0
ssc-miR-4332	2	3	3	1	12	31	11	6	2	1	4	3	5	6	3
ssc-miR-96-5p	9	11	1	6	15	10	26	1	2	2	2	1	2	0	2
ssc-miR-9820-5p	3	2	1	0	7	16	5	2	9	4	5	18	7	5	5
ssc-miR-7135-3p	0	10	4	14	11	6	12	2	4	3	6	5	4	2	5
ssc-miR-885-5p	2	5	0	3	17	9	3	5	1	6	6	3	10	2	14
ssc-miR-7139-3p	7	7	3	6	12	7	24	4	0	3	0	4	2	1	2
ssc-miR-196b-3p	0	0	1	5	0	4	0	0	0	0	0	9	31	19	10
ssc-miR-137	4	15	6	11	7	9	7	2	2	1	0	4	3	0	0
ssc-miR-9858-5p	4	2	7	5	8	5	4	4	6	5	2	5	7	2	2
ssc-miR-371-5p	0	1	2	0	2	1	2	12	11	14	9	1	5	2	5
ssc-miR-1271	6	3	3	0	17	14	4	0	2	4	0	3	4	2	2
ssc-miR-345-5p	4	7	4	2	10	8	4	5	2	4	5	1	3	3	1
ssc-miR-7143-3p	9	1	1	5	5	3	15	1	3	4	2	7	3	0	3
ssc-miR-194b-5p	3	5	3	4	6	6	6	2	1	5	4	6	3	4	0
ssc-miR-138	10	4	12	5	1	5	12	1	0	2	1	2	0	0	0
ssc-miR-190b	8	2	10	3	6	4	4	2	1	3	2	5	1	0	2
