# Supplementary material for: Effects of Conjugated Linoleic Acid Supplementation on the Expression Profile of miRNAs in Porcine Adipose Tissue
Source: Genes (Basel). 2017 Oct 13;8(10):271. doi: 10.3390/genes8100271 (PMC5664121; doi:10.3390/genes8100271)
Supplement: Supplementary file 1 [file genes-08-00271-s001.zip › Supplementary Files/Table S9. The parameters of log2fold change for 14 DE miRNAs at each period..xlsx]

## Sheet: Sheet1
Table S9. The parameters of log2fold change for 14 DE miRNAs at each period.
	besemean of 30SF.Control	besemean of 30SF.CLA	Fold Change (30SF.CLA/30SF.Control)	log2(30SF.CLA/30SF.Control)	besemean of 90SF.Control	besemean of 90SF.CLA	Fold Change (90SF.CLA/90SF.Control)	log2(90SF.CLA/90SF.Control)	besemean of 240SF.Control	besemean of 240SF.CLA	Fold Change (240SF.CLA/240SF.Control)	log2(240SF.CLA/240SF.Control)	besemean of 240AF.Control	besemean of 240AF.CLA	Fold Change (240AF.CLA/240AF.Control)	log2(240AF.CLA/240AF.Control)
ssc-miR-1	16376	7934.49	0.48452	-1.04537	4015	4352.86	1.08415	0.1166	13558.6	4742.32	0.349764	-1.51555	2218.72	3260.78	1.46967	0.555488
ssc-miR-133b	117.031	47.7941	0.408388	-1.29199	32.4299	32.1719	0.992044	-0.0115238	141.673	35.4789	0.250428	-1.99753	12.4954	17.8379	1.42757	0.513557
ssc-miR-144	527.44	330.275	0.626184	-0.675341	991.16	571.588	0.576686	-0.794143	108.42	348.9	3.21803	1.68618	324.513	324.101	0.998732	-0.00183064
ssc-miR-145-5p	1170.73	3974.26	3.39469	1.76328	1395.65	423.597	0.303512	-1.72018	3526.95	1579.48	0.447833	-1.15897	1231.6	1529.53	1.2419	0.312552
ssc-miR-146a-5p	9345.82	7947.61	0.850392	-0.233801	11627.2	12011.9	1.03309	0.0469603	9805	13776.4	1.40504	0.490615	10351.2	27563.7	2.66285	1.41297
ssc-miR-146b	521.989	622.831	1.19319	0.254823	1985.48	8071.94	4.06548	2.02343	1996.25	3369.34	1.68783	0.755173	2522.45	8809.38	3.4924	1.80422
ssc-miR-183	137.704	124.37	0.903167	-0.146935	85.7487	328.154	3.82692	1.9362	64.0663	54.9871	0.858285	-0.220472	31.3515	136.928	4.36752	2.12682
ssc-miR-196b-5p	158.303	123.326	0.779048	-0.360217	255.611	2.1448	0.00839087	-6.89696	4.13205	1.28078	0.309962	-1.68984	850.307	802.078	0.94328	-0.0842416
ssc-miR-206	5215.98	3575.2	0.685432	-0.544914	2336.99	5892.83	2.52154	1.33431	3241.66	748.612	0.230935	-2.11444	348.901	514.702	1.47521	0.560921
ssc-miR-21	352131	364970	1.03646	0.0516648	314845	691067	2.19494	1.13418	257780	330251	1.28114	0.357423	231614	617045	2.66411	1.41365
ssc-miR-224	2044	2314.85	1.13251	0.179522	4053.03	3412.37	0.84193	-0.248227	1511.23	630.548	0.417242	-1.26104	6.31518	35.6289	5.64179	2.49615
ssc-miR-365-3p	424.635	1476.18	3.47635	1.79757	1253.82	374.267	0.2985	-1.7442	1501	485.113	0.323194	-1.75646	448.497	455.161	1.01486	0.0212765
ssc-miR-370	1498.47	1495.81	0.998223	-0.00256567	1865.77	2215.57	1.18748	0.247909	187.536	74.0402	0.394805	-1.34079	249.465	86.3959	0.346324	-1.52981
ssc-miR-4334-3p	883.175	372.021	0.421231	-1.24732	1509.63	662.742	0.439009	-1.18768	227.41	429.543	1.88885	0.917507	357.425	340.176	0.951741	-0.0713592
SF:dorsal subcutaneous fat tissues; AF: abdominal fat tissues.
